# Supplementary material for: Mediterranean diet research trajectories in China (2006–2025): a scoping review and scientometric analysis to localize global nutrition models
Source: Front Nutr. 2025 Sep 24;12:1661835. doi: 10.3389/fnut.2025.1661835 (PMC12504878; doi:10.3389/fnut.2025.1661835)
Supplement: Supplementary file 2 [file Table_1.XLSX]

## Sheet: WOS
年份	WOS核心集被引频次	标题	作者关键词	附加关键词	期刊	作者简称	机构	国家或地区	作者全称	WOS类别WC	研究方向SC	近180天使用次数	2013年至今使用次数	被引频次合计	论文页数	引用的参考文献数	出版日期	基金资助机构	通讯作者	通讯机构	通讯国家或地区	WOS号	DOI号	摘要	第一作者	第一作者+标题	序号
2018	23	Adherence To The Mediterranean Diet And The Risk Of Frailty In Old People: A Systematic Review And Meta-Analysis	Elderly;Frailty;Mediterranean Diet	Cardiovascular-Disease;Style Diet;Patterns;Adults;Quality;Markers;Men	Journal Of Nutrition Health & Aging	Wang, Y;Hao, Q;Su, L;Liu, Y;Liu, S;Dong, Birong	West China Hosp;Sichuan Univ	Peoples R China	Wang, Y;Hao, Q;Su, L;Liu, Y;Liu, S;Dong, Birong	Geriatrics & Gerontology;Nutrition & Dietetics	Geriatrics & Gerontology;Nutrition & Dietetics	2	24	22	24	36	MAY	缺	Dong, Br (通讯作者)，Sichuan Univ, West China Hosp, Ctr Gerontol & Geriatr, Med, 37 Guoxuexiang, Chengdu 610041, Sichuan, Peoples R China.			Wos:000432630800010	10.1007/S12603-018-1020-X	frailty is a common geriatric syndrome in old people. it remains controversial whether mediterranean diet could prevent old people from developing into frailty. the aim of this study is to summarize the relevant studies and assess the effectiveness of adherence to mediterranean diet on frailty in old people. a systematic search of medline, embase and cochrane central register of controlled trials…	Wang, Y	Wang, Y;Adherence To The Mediterranean Diet And The Risk Of Frailty In Old People: A Systematic Review And Meta-Analysis	0
2018	0	The Adherence To The Mediterranean Diet And Risk Of Hypertension In China: An Observational Study And Propensity Analysis	Mediterranean Diet;Hypertension;China	缺失字段	Journal Of Hypertension	Gao, Min;Sun, Xinying;Li, Yanyu	Peking Univ;Beijing Normal Univ;North China Elect Power Univ	Peoples R China	Gao, Min;Sun, Xinying;Li, Yanyu	Peripheral Vascular Disease	Cardiovascular System & Cardiology	0	5	0	5	0	OCT	缺				Wos:000455594805106	10.1097/01.Hjh.0000549126.36145.64	缺失字段	Gao, M	Gao, M;The Adherence To The Mediterranean Diet And Risk Of Hypertension In China: An Observational Study And Propensity Analysis	1
2015	0	Adherence To The Mediterranean Diet Is Associated With Higher Bmds In Middle Aged And Elderly Chinese Adults	Dietary Quality;Mediterranean Diet Score;Bone Density;Adults	缺失字段	Annals Of Nutrition And Metabolism	Chen, Yu-Ming;Chen, Geng-Dong;Shi, Wen-Qi;Zhu, Ying-Ying;Gua, Ke	Sun Yat Sen Univ	Peoples R China	Chen, Yu-Ming;Chen, Geng-Dong;Shi, Wen-Qi;Zhu, Ying-Ying;Gua, Ke	Endocrinology & Metabolism;Nutrition & Dietetics	Endocrinology & Metabolism;Nutrition & Dietetics	0	0	0	0	0	缺失字段	缺				Wos:000374988800342	缺失字段	缺失字段	Chen, Ym	Chen, Ym;Adherence To The Mediterranean Diet Is Associated With Higher Bmds In Middle Aged And Elderly Chinese Adults	2
2022	2	Good Adherence To The Mediterranean Diet Lowered Risk Of Renal Glomerular Impairment In Children: A Longitudinal Study	Mediterranean Diet;Kidmed Test;Kidney Impairment;Children;China	Kidney-Disease;Adolescents;Patterns	Nutrients	Li, Menglong;Xiao, Huidi;Shu, Wen;Amaerjiang, Nubiya;Zunong, Jiawulan;Huang, Dayong;Hu, Yifei	Capital Med Univ	Peoples R China	Li, Menglong;Xiao, Huidi;Shu, Wen;Amaerjiang, Nubiya;Zunong, Jiawulan;Huang, Dayong;Hu, Yifei	Nutrition & Dietetics	Nutrition & Dietetics	1	2	2	2	41	AUG	National Natural Science Foundation Of China [82073574];Beijing Natural Science Foundation [7202009];Capital'S Funds For Health Improvement And Research [2022-1G-4262]	Hu, Yf (通讯作者)，Capital Med Univ, Sch Publ Hlth, Dept Child Adolescent Hlth & Maternal Care, Beijing 100069, Peoples R China;Huang, Dy (通讯作者)，Capital Med Univ, Beijing Friendship Hosp, Dept Hematol, Beijing 100050, Peoples R China.			Wos:000845781100001	10.3390/Nu14163343	healthy diet patterns have a positive effect on chronic non-communicable diseases in the pediatric population, but the evidence is limited on the association between kidney impairment and adherence to a mediterranean diet. we aim to determine the associations between mediterranean diet adherence and longitudinal tubular and glomerular impairment in children. based on four waves of urine assays co…	Li, Ml	Li, Ml;Good Adherence To The Mediterranean Diet Lowered Risk Of Renal Glomerular Impairment In Children: A Longitudinal Study	3
2022	6	Effect Of Mediterranean Diet For Pregnant Women: A Meta-Analysis Of Randomized Controlled Trials	Mediterranean Diet;Pregnant Women;Gestational Diabetes Mellitus;Randomized Controlled Trials (Rcts)	Recommendations;Classification;Hyperglycemia;Association;Diagnosis	Journal Of Maternal-Fetal & Neonatal Medicine	Zhang, Yuan;Xia, Min;Weng, Shuangyan;Wang, Caixia;Yuan, Ping;Tang, Sisi	Chongqing Hosp Tradit Chinese Med	Peoples R China	Zhang, Yuan;Xia, Min;Weng, Shuangyan;Wang, Caixia;Yuan, Ping;Tang, Sisi	Obstetrics & Gynecology	Obstetrics & Gynecology	1	24	6	24	31	DEC 17	缺	Tang, Ss (通讯作者)，Chongqing Hosp Tradit Chinese Med, Dept Gynecol & Obstet, 6 Panxi 7Th Rd, Chongqing 400021, Peoples R China.			Wos:000622181800001	10.1080/14767058.2020.1868429	introduction mediterranean diet might be a promising approach to prevent gestational diabetes mellitus. however, the results remained controversial. we conducted a systematic review and meta-analysis to explore the effect of mediterranean diet on gestational diabetes mellitus. methods pubmed, embase, web of science, ebsco, and cochrane library databases were systematically searched. randomized co…	Zhang, Y	Zhang, Y;Effect Of Mediterranean Diet For Pregnant Women: A Meta-Analysis Of Randomized Controlled Trials	4
2017	152	Adherence To Mediterranean Diet And Risk Of Developing Cognitive Disorders: An Updated Systematic Review And Meta-Analysis Of Prospective Cohort Studies	缺失字段	Alzheimers-Disease;Healthy-Adults;Decline;Impairment;Association;Dementia;Prevention;Vegetables;Patterns;Benefits	Scientific Reports	Wu, Lei;Sun, Dali	Houston Methodist Res Inst;Chinese Peoples Liberat Army Gen Hosp	Peoples R China;Usa	Wu, Lei;Sun, Dali	Multidisciplinary Sciences	Science & Technology - Other Topics	0	25	158	25	50	JAN 23	缺	Wu, L (通讯作者)，Chinese Peoples Liberat Army Gen Hosp, Inst Geriatr, Dept Epidemiol, Beijing, Peoples R China.			Wos:000392662900001	10.1038/Srep41317	recent articles have presented inconsistent findings on the impact of mediterranean diet in the occurrence of cognitive disorders; therefore, we performed an updated systematic review and meta-analysis to evaluate the potential association and dose-response pattern with accumulating evidence. we searched the pubmed and the embase for the records relevant to this topic. a generic inverse-variance …	Wu, L	Wu, L;Adherence To Mediterranean Diet And Risk Of Developing Cognitive Disorders: An Updated Systematic Review And Meta-Analysis Of Prospective Cohort Studies	5
2017	29	The Anticancer And Antiobesity Effects Of Mediterranean Diet	Mediterranean Diet;Obesity;Cancer;Nutrition;Olive Oil;Polyphenols	Breast-Cancer Risk;Virgin Olive Oil;Body-Mass Index;Polyunsaturated Fatty-Acids;Plasma Adiponectin Levels;Prostate-Cancer;Colorectal-Cancer;Growth-Factor;Oxidative Stress;Glycemic Index	Critical Reviews In Food Science And Nutrition	Kwan, Hiu Yee;Chao, Xiaojuan;Su, Tao;Fu, Xiuqiong;Tse, Anfernee Kai Wing;Fong, Wang Fun;Yu, Zhi-Ling	Hong Kong Baptist Univ	Peoples R China	Kwan, Hiu Yee;Chao, Xiaojuan;Su, Tao;Fu, Xiuqiong;Tse, Anfernee Kai Wing;Fong, Wang Fun;Yu, Zhi-Ling	Food Science & Technology;Nutrition & Dietetics	Food Science & Technology;Nutrition & Dietetics	3	101	31	101	158	缺失字段	Research Grant Council Of Sar Of Hong Kong [Hkbu260613, Hkbu262512];Hong Kong Baptist University [Frg2/12-13/039]	Kwan, Hy;Yu, Zl (通讯作者)，Hong Kong Baptist Univ, Sch Chinese Med, Ctr Canc & Inflammat Res, Kowloon Tong, Hong Kong, Peoples R China.			Wos:000386594100007	10.1080/10408398.2013.852510	cancers have been the leading cause of death worldwide and the prevalence of obesity is also increasing in these few decades. interestingly, there is a direct association between cancer and obesity. each year, more than 90,000 cancer deaths are caused by obesity or overweight. the dietary pattern in crete, referred as the traditional mediterranean diet, is believed to confer crete people the low …	Kwan, Hy	Kwan, Hy;The Anticancer And Antiobesity Effects Of Mediterranean Diet	6
2022	0	Mediterranean Diet For The Prevention Of Gestational Diabetes: A Meta-Analysis Of Randomized Controlled Trials	Mediterranean Diet;Pregnant Women;Gestational Diabetes Mellitus;Randomized Controlled Trials (Rcts)	Fetal-Growth;Mellitus;Pregnancy;Intervention;Adherence;Exercise;Quality	Journal Of Maternal-Fetal & Neonatal Medicine	Liu, Ling;Zhou, Yan;He, Lirong	Huazhong Univ Sci & Technol	Peoples R China	Liu, Ling;Zhou, Yan;He, Lirong	Obstetrics & Gynecology	Obstetrics & Gynecology	6	8	0	8	34	DEC 30	缺	He, Lr (通讯作者)，Huazhong Univ Sci & Technol, Obstet Dept, Wuhan Cent Hosp, Tongji Med Coll, Room 702, 83, Zhiyin West Village, Wuhan 430000, Peoples R China.			Wos:000889869100001	10.1080/14767058.2021.1966764	introductionit is elusive that whether that mediterranean diet helps prevent gestational diabetes. this meta-analysis aims to study the efficacy of mediterranean diet for gestational diabetes mellitus.methodswe have systematically searched pubmed, embase, web of science, ebsco and cochrane library databases, and included randomized controlled trials (rcts) that reported the effect of mediterranea…	Liu, L	Liu, L;Mediterranean Diet For The Prevention Of Gestational Diabetes: A Meta-Analysis Of Randomized Controlled Trials	7
2019	25	Mediterranean Diet During Pregnancy And Childhood For Asthma In Children: A Systematic Review And Meta-Analysis Of Observational Studies	Asthma;Children;Mediterranean Diet;Meta-Analysis;Wheeze	1St Year;Prevalence;Adherence;Allergies;Life;Symptoms;Rhinitis;Pattern;Wheeze;Risk	Pediatric Pulmonology	Zhang, Yin;Lin, Jilei;Fu, Wenlong;Liu, Sha;Gong, Caihui;Dai, Jihong	Chongqing Med Univ;Minist Educ	Peoples R China	Zhang, Yin;Lin, Jilei;Fu, Wenlong;Liu, Sha;Gong, Caihui;Dai, Jihong	Pediatrics;Respiratory System	Pediatrics;Respiratory System	3	6	25	6	35	JUL	缺	Dai, Jh (通讯作者)，Chongqing Med Univ, Childrens Hosp, Resp Dept, 136,2Nd Rd Zhongshan, Chongqing 400010, Peoples R China.			Wos:000472681200005	10.1002/Ppul.24338	objectives to evaluate the relationship between high adherence to the mediterranean diet in pregnancy and childhood and the risk of asthma and wheeze in children. methods we conducted searches of pubmed, embase, and cochrane central register of controlled trials from inception to 30 october 2018. observational studies providing risk estimates and corresponding confidence intervals on the associat…	Zhang, Y	Zhang, Y;Mediterranean Diet During Pregnancy And Childhood For Asthma In Children: A Systematic Review And Meta-Analysis Of Observational Studies	8
2019	19	Frailty And Its Association With The Mediterranean Diet, Life-Space, And Social Participation In Community-Dwelling Older People	Frailty;Mediterranean Diet;Life-Space;Social Participation;Older People	Physical-Activity;Oxidative Stress;Hong-Kong;Adults;Validation;Mobility;Reliability;Prevalence;Patterns;Validity	Geriatric Nursing	Kwan, Rick Y C;Cheung, Daphne S K;Lo, Shirley K L;Ho, Lily Y W;Katigbak, Carina;Chao, Ying-Yu;Liu, Justina Y W	Boston Coll;Rutgers State Univ;Hong Kong Polytech Univ	Peoples R China;Usa	Kwan, Rick Y C;Cheung, Daphne S K;Lo, Shirley K L;Ho, Lily Y W;Katigbak, Carina;Chao, Ying-Yu;Liu, Justina Y W	Geriatrics & Gerontology;Gerontology;Nursing	Geriatrics & Gerontology;Nursing	4	22	19	22	55	MAY-JUN	Centre For Gerontological Nursing, School Of Nursing, The Hong Kong Polytechnic University, Hong Kong [5-697 W]	Kwan, Ryc (通讯作者)，Hong Kong Polytech Univ, Sch Nursing, Ctr Gerontol Nursing, Hong Kong, Peoples R China.			Wos:000474332200014	10.1016/J.Gerinurse.2018.12.011	frailty is a common and vulnerable state in older people, which leads to a higher risk of adverse health outcomes. this cross-sectional study examined the association between frailty and its phenotypic components with the mediterranean diet, life-space, and social participation in community-dwelling older people. 263 community-dwelling older people recruited from three community centers in hong k…	Kwan, Ryc	Kwan, Ryc;Frailty And Its Association With The Mediterranean Diet, Life-Space, And Social Participation In Community-Dwelling Older People	9
2022	0	Comment On "Effect Of The Mediterranean Diet In Patients With Chronic Spontaneous Urticaria"	缺失字段	缺失字段	Revista Da Associacao Medica Brasileira	Jiang, Junxiang;Ma, Meilin;He, Lianping	Taizhou Univ	Peoples R China	Jiang, Junxiang;Ma, Meilin;He, Lianping	Medicine, General & Internal	General & Internal Medicine	2	2	0	2	5	缺失字段	缺	He, Lp (通讯作者)，Taizhou Univ, Sch Med, Taizhou, Peoples R China.			Wos:000792944900005	10.1590/1806-9282.20211190	缺失字段	Jiang, Jx	Jiang, Jx;Comment On "Effect Of The Mediterranean Diet In Patients With Chronic Spontaneous Urticaria"	10
2016	59	Hydroxytyrosol Mildly Improve Cognitive Function Independent Of App Processing In App/Ps1 Mice	Alzheimer'S Disease;Cognitive Function;Hydroxytyrosol;Inflammation;Mediterranean Diet;Oxidative Stress	Virgin Olive Oil;Alzheimers-Disease;Mediterranean Diet;Oxidative Stress;Transgenic Mice;Nlrp3 Inflammasome;Phenolic-Compounds;Kappa-B;Eeg;Brain	Molecular Nutrition & Food Research	Peng, Yunhua;Hou, Chen;Yang, Ziqi;Li, Caixia;Jia, Liyan;Liu, Jing;Tang, Ying;Shi, Le;Li, Yongqin;Long, Jiangang;Liu, Jiankang	Xi An Jiao Tong Univ;Third Mil Med Univ	Peoples R China	Peng, Yunhua;Hou, Chen;Yang, Ziqi;Li, Caixia;Jia, Liyan;Liu, Jing;Tang, Ying;Shi, Le;Li, Yongqin;Long, Jiangang;Liu, Jiankang	Food Science & Technology	Food Science & Technology	6	39	62	39	41	NOV	973 Program [2015Cb-856302, 2015Cb553602];Fundamental Research Funds For The Central Universities [08143008, 08143101]	Long, Jg;Liu, Jk (通讯作者)，Xi An Jiao Tong Univ, Sch Life Sci & Technol, Key Lab Biomed Informat Engn, Ctr Mitochondria! Biol & Med,Minist Educ, Xian, Peoples R China;Long, Jg;Liu, Jk (通讯作者)，Xi An Jiao Tong Univ, Frontier Inst Sci & Technol, Xian, Peoples R China.			Wos:000389134200002	10.1002/Mnfr.201600332	scope: olive products, the hallmark of mediterranean diet, are associated with reduced risk of mild cognitive impairment and alzheimer's disease (ad). we and other groups have shown that hydroxytyrosol (ht), a bioactive compound of olive products, ameliorates oxidative stress, mitochondrial dysfunction, and neural toxicity. however, whether ht in mediterranean diet acts as a functional ingredient…	Peng, Yh	Peng, Yh;Hydroxytyrosol Mildly Improve Cognitive Function Independent Of App Processing In App/Ps1 Mice	11
2022	5	Mediterranean Diet Patterns In Relation To Lung Cancer Risk: A Meta-Analysis	Mediterranean Diet;Lung Cancer;Risk Of Occurrence;Meta-Analysis;Dose-Response	Index;Fiber	Frontiers In Nutrition	Du, Hongzhen;Cao, Tengrui;Lu, Xuning;Zhang, Tianfeng;Luo, Bin;Li, Zengning	Hebei Prov Key Lab Nutr & Hlth;Hebei Med Univ	Peoples R China	Du, Hongzhen;Cao, Tengrui;Lu, Xuning;Zhang, Tianfeng;Luo, Bin;Li, Zengning	Nutrition & Dietetics	Nutrition & Dietetics	5	11	5	11	37	APR 11	13Th Five Years Development And Research Program Of China [2019Yfc1606400];Key Development And Research Program Of Hebei Province, China [19227527D]	Li, Zn (通讯作者)，Hebei Med Univ, Dept Nutr, Hosp 1, Shijiazhuang, Hebei, Peoples R China;Li, Zn (通讯作者)，Hebei Prov Key Lab Nutr & Hlth, Shijiazhuang, Hebei, Peoples R China.			Wos:000792211200001	10.3389/Fnut.2022.844382	background: we systematically quantified the currently inconclusive association between mediterranean diet patterns and the risk of lung cancer.& nbsp; methods: we searched the pubmed, cochrane, database of abstracts of reviews of effects (dare) and web of science electronic databases to identify relevant articles published before october 2021. we used the newcastle-ottawa scale to assess the qua…	Du, Hz	Du, Hz;Mediterranean Diet Patterns In Relation To Lung Cancer Risk: A Meta-Analysis	12
2022	4	Contribution Of Edible Flowers To The Mediterranean Diet: Phytonutrients, Bioactivity Evaluation And Applications	Edible Flowers;Mediterranean Diet;Metabolic Diseases;Natural Product;Phytonutrients	Hibiscus-Sabdariffa L.;Phenolic-Compounds;Lavandula-Stoechas;Cucurbita-Pepo;In-Vitro;Antioxidant Properties;Chemical-Composition;Essential Oils;Antibacterial Activities;Methanolic Extract	Food Frontiers	Amrouche, Thanina Amel;Yang, Xuan;Capanoglu, Esra;Huang, Weisu;Chen, Qi;Wu, Lipeng;Zhu, Yuhang;Liu, Yuqi;Wang, Yixuan;Lu, Baiyi	Zhejiang Univ;Istanbul Tech Univ;Zhejiang Econ & Trade Polytech	Turkey;Peoples R China	Amrouche, Thanina Amel;Yang, Xuan;Capanoglu, Esra;Huang, Weisu;Chen, Qi;Wu, Lipeng;Zhu, Yuhang;Liu, Yuqi;Wang, Yixuan;Lu, Baiyi	Food Science & Technology	Food Science & Technology	9	14	4	14	198	DEC	Zhejiang Provincial Major R D Program;Natural Science Foundation Of Zhejiang Province;National Major R & D Program Of China;Zhejiang Provincial Basic Public Welfare Research;[2019C02070];[Ly22C200005];[2017Yfd0400200];[Lgn20C200010]	Lu, By (通讯作者)，Zhejiang Univ, Coll Biosyst Engn & Food Sci, 866 Yuhangtang Rd, Hangzhou 310058, Zhejiang, Peoples R China.			Wos:000892257100004	10.1002/Fft2.142	the mediterranean diet is acknowledged to be the healthiest dietary pattern around the world, mainly based on plant foods from the rich mediterranean flora. it is also known to increase longevity and have positive effects on chronic diseases. this review aimed to investigate the knowledge about the use and consumption of edible flowers as part of the mediterranean cuisine, based on ethnobotanical…	Amrouche, Ta	Amrouche, Ta;Contribution Of Edible Flowers To The Mediterranean Diet: Phytonutrients, Bioactivity Evaluation And Applications	13
2017	24	Why The Mediterranean Diet Lowers The Risk Of Heart Disease	缺失字段	缺失字段	European Journal Of Preventive Cardiology	Zhou, Yanchao;Shi, Yunfan;Wan, Yulin;Ye, Zi-Wei;Liu, Qiuyun	Univ Hong Kong;Sun Yat Sen Univ	Peoples R China	Zhou, Yanchao;Shi, Yunfan;Wan, Yulin;Ye, Zi-Wei;Liu, Qiuyun	Cardiac & Cardiovascular Systems	Cardiovascular System & Cardiology	0	6	24	6	8	NOV	Guangdong Science And Technology Program [2016B020204001, 2008B020100001];Guangzhou Science And Technology Program	Liu, Qy (通讯作者)，Sun Yat Sen Univ, Sch Life Sci, Guangzhou 510275, Guangdong, Peoples R China.			Wos:000414300500017	10.1177/2047487317730653	缺失字段	Zhou, Yc	Zhou, Yc;Why The Mediterranean Diet Lowers The Risk Of Heart Disease	14
2007	28	Multiple Pharmacological Effects Of Olive Oil Phenols	Mediterranean Diet;Olive Oil;Bio-Phenols;Antioxidant;Multiple Pharmacological Effects	Mediterranean Diet;Antioxidants;Polyphenols;Components;Health	Food Chemistry	Yang, Da-Peng;Kong, De-Xin;Zhang, Hong-Yu	Shandong Univ Technol	Peoples R China	Yang, Da-Peng;Kong, De-Xin;Zhang, Hong-Yu	Chemistry, Applied;Food Science & Technology;Nutrition & Dietetics	Chemistry;Food Science & Technology;Nutrition & Dietetics	0	16	35	16	14	缺失字段	缺	Zhang, Hy (通讯作者)，Shandong Univ Technol, Ctr Adv Study, Shandong Provincial Res Ctr Bioinformat Engn & Te, Zibo 255049, Peoples R China.			Wos:000247275700049	10.1016/J.Foodchem.2006.12.058	olive oil is a unique component of mediterranean diet and is likely to be partially responsible for the health effects of this diet. although the medicinal potential of olive oil has been largely attributed to the antioxidant effects of bio-phenols derived from olive oil, accumulating evidence strongly suggests that, to elucidate olive oil's benefits to human health, we have to go beyond antioxid…	Yang, Dp	Yang, Dp;Multiple Pharmacological Effects Of Olive Oil Phenols	15
2020	30	The Jiangnan Diet, A Healthy Diet Pattern For Chinese	Diet;Jiangnan Diet;Mediterranean Diet;Metabolic Syndrome;Obesity	Impaired Glucose-Tolerance;Low-Carbohydrate Diet;Mediterranean Diet;Cardiovascular-Disease;Low-Fat;Prevalence;Mortality;Association;Prevention;Adults	Journal Of Diabetes	Wang, Jiqiu;Lin, Xu;Bloomgarden, Zachary T;Ning, Guang	Chinese Acad Sci;Icahn Sch Med Mt Sinai;Sjtusm	Peoples R China;Usa	Wang, Jiqiu;Lin, Xu;Bloomgarden, Zachary T;Ning, Guang	Endocrinology & Metabolism	Endocrinology & Metabolism	16	66	33	66	54	MAY	缺	Ning, G (通讯作者)，Sjtusm, Dept Endocrinol & Metab, Ruijin Hosp, Shanghai Natl Clin Res Ctr Metab Dis, Room 922,Bld 11,197 Ruijin 2Nd Rd, Shanghai 200025, Peoples R China.			Wos:000529199600003	10.1111/1753-0407.13015	geographically, the qinling mountain-huai river line divides china into two parts, northern and southern. surprisingly, the line also divides the high prevalence of obesity and metabolic syndrome in northern china from the low prevalence of southern china. in past decades, the diet-center hypothesis has gained much support from the apparent cardiometabolic disease-protection effect of the mediter…	Wang, Jq	Wang, Jq;The Jiangnan Diet, A Healthy Diet Pattern For Chinese	16
2011	1	Adherence To Mediterranean Diet And Erectile Dysfunction In Men With Type 2 Diabetes	缺失字段	Hydrogen-Sulfide	Journal Of Sexual Medicine	Li, Hai;Kong, Xiang-Bo;Zhang, Hong-Liang;Wu, Jiang	Jilin Univ;Karolinska Inst	Sweden;Peoples R China	Li, Hai;Kong, Xiang-Bo;Zhang, Hong-Liang;Wu, Jiang	Urology & Nephrology	Urology & Nephrology	0	6	1	6	6	FEB	缺	Li, H (通讯作者)，Jilin Univ, Dept Urol, China Japan Union Hosp, Changchun 130023, Peoples R China.			Wos:000286838900041	10.1111/J.1743-6109.2010.01877.X	缺失字段	Li, H	Li, H;Adherence To Mediterranean Diet And Erectile Dysfunction In Men With Type 2 Diabetes	17
2019	0	Effects Of Mediterranean Diet And Resistance Training On Mild Cognitive Impairment In Patients With Type 2 Diabetes	缺失字段	缺失字段	Journal Of The American Geriatrics Society	Kuang, Y J;Li, D H;Zheng, X;Wang, X X	Henan Univ	Peoples R China	Kuang, Y J;Li, D H;Zheng, X;Wang, X X	Geriatrics & Gerontology;Gerontology	Geriatrics & Gerontology	0	5	0	5	0	SEP	缺				Wos:000482910500201	缺失字段	缺失字段	Kuang, Yj	Kuang, Yj;Effects Of Mediterranean Diet And Resistance Training On Mild Cognitive Impairment In Patients With Type 2 Diabetes	18
2018	16	Nutrition And Frailty	缺失字段	Cognitive Function;Older-Adults;Mediterranean Diet;Inflammation;Pattern;Risk;Dementia;Quality;Protein;People	Journal Of Nutrition Health & Aging	Woo, Jean	Chinese Univ Hong Kong	Peoples R China	Woo, Jean	Geriatrics & Gerontology;Nutrition & Dietetics	Geriatrics & Gerontology;Nutrition & Dietetics	0	9	16	9	36	NOV	缺	Woo, J (通讯作者)，Prince Wales Hosp, Dept Med & Therapeut, Shatin, Hong Kong, Peoples R China.			Wos:000449787200001	10.1007/S12603-018-1120-7	缺失字段	Woo, J	Woo, J;Nutrition And Frailty	19
2013	68	Mediterranean Diet, Healthy Eating Index 2005, And Cognitive Function In Middle-Aged And Older Puerto Rican Adults	Mediterranean Diet;Healthy Eating Index 2005;Diet Quality;Cognitive Impairment	Adherence;Decline;Disease;Risk	Journal Of The Academy Of Nutrition And Dietetics	Ye, Xingwang;Scott, Tammy;Gao, Xiang;Maras, Janice E;Bakun, Peter J;Tucker, Katherine L	Harvard Univ;Tufts Med Ctr;Chinese Acad Sci;Northeastern Univ;Tufts Univ	Peoples R China;Usa	Ye, Xingwang;Scott, Tammy;Gao, Xiang;Maras, Janice E;Bakun, Peter J;Tucker, Katherine L	Nutrition & Dietetics	Nutrition & Dietetics	0	41	70	41	29	FEB	National Institute On Aging [P01Ag023394, R01Ag02708];National Heart, Lung, And Blood Institute [P50Hl105185]	Tucker, Kl (通讯作者)，Northeastern Univ, Dept Hlth Sci, 316 Robinson Hall,360 Huntington Ave, Boston, Ma 02115 Usa.			Wos:000314675000014	10.1016/J.Jand.2012.10.014	adherence to a mediterranean diet has recently been shown to protect against cognitive decline and dementia. it remains unclear, however, whether such protection extends to different ethnic groups and middle-aged individuals and how it might compare with adherence to the us department of agriculture's 2005 dietary guidelines for americans (measured with healthy eating index 2005 [hei 2005]). this…	Ye, Xw	Ye, Xw;Mediterranean Diet, Healthy Eating Index 2005, And Cognitive Function In Middle-Aged And Older Puerto Rican Adults	20
2014	8	Role Of Mediterranean Diet In Prevention And Management Of Type 2 Diabetes	Diabetes;Mediterranean Diet;Monounsaturatal Fatty Acids;Fibers;Anti-Oxidant	Moderate Alcohol-Consumption;Cardiovascular Risk-Factors;Randomized-Trial;Insulin Sensitivity;Vegetable Consumption;Elderly-People;Body-Weight;Fatty-Acids;Style Diet;Follow-Up	Chinese Medical Journal	Khemayanto, Hidayat;Shi Bimin	Soochow Univ	Peoples R China	Khemayanto, Hidayat;Shi Bimin	Medicine, General & Internal	General & Internal Medicine	3	73	10	73	59	OCT 20	缺	Soochow Univ, Affiliated Hosp 1, Dept Endocrinol & Metab, Suzhou 215000, Jiangsu, Peoples R China.			Wos:000344724100023	10.3760/Cma.J.Issn.0366-6999.20141358	objective to summarize the importance of mediterranean diet in the prevention and management of type 2 diabetes. data sources we searched electronic database on pubmed up to 14 april (314, we identified these articles with following key words: "mediterranean diet" and "diabetes". the initial search resulted in 451 entries. the search strategy had no language and publication date restrictions. the…	Khemayanto, H	Khemayanto, H;Role Of Mediterranean Diet In Prevention And Management Of Type 2 Diabetes	21
2009	0	Oral Administration Of Nitrite Or Nitrate, Abundant In The Mediterranean Diet, Attenuates Cardiac Allograft Rejection In Rats	缺失字段	缺失字段	Journal Of Heart And Lung Transplantation	Zhan, J;Nakao, A;Sugimoto, R;Wang, Y;Wang, Z;Mccurry, K R	Tianjin Childrens Hosp;Univ Pittsburgh	Peoples R China;Usa	Zhan, J;Nakao, A;Sugimoto, R;Wang, Y;Wang, Z;Mccurry, K R	Cardiac & Cardiovascular Systems;Respiratory System;Surgery;Transplantation	Cardiovascular System & Cardiology;Respiratory System;Surgery;Transplantation	0	1	0	1	0	FEB	缺				Wos:000263539800329	10.1016/J.Healun.2008.11.338	缺失字段	Zhan, J	Zhan, J;Oral Administration Of Nitrite Or Nitrate, Abundant In The Mediterranean Diet, Attenuates Cardiac Allograft Rejection In Rats	22
2023	0	Bibliometric Analysis Reveals The Mediterranean Diet Can Benefit Against Coronavirus Disease 2019	Covid-19;Diet;Sars-Cov-2;Obesity;Inflammation	缺失字段	New Microbes And New Infections	Li, Chenqinyao;Baek, Ju Hye;Huang, Jiazhang;Jia, Baolei	Chung Ang Univ;Minist Agr & Rural Affairs	South Korea;Peoples R China	Li, Chenqinyao;Baek, Ju Hye;Huang, Jiazhang;Jia, Baolei	Infectious Diseases;Microbiology	Infectious Diseases;Microbiology	1	1	0	1	5	MAR	缺	Huang, Jz (通讯作者)，Minist Agr & Rural Affairs, Inst Food & Nutr Dev, Beijing, Peoples R China;Jia, Bl (通讯作者)，Chung Ang Univ, Dept Life Sci, Seoul, South Korea.			Wos:000992470900001	10.1016/J.Nmni.2023.101105	缺失字段	Li, Cqy	Li, Cqy;Bibliometric Analysis Reveals The Mediterranean Diet Can Benefit Against Coronavirus Disease 2019	23
2022	0	Mediterranean Diet Or Mindfulness-Based Stress Reduction And Prevention Of Small-For-Gestational-Age Birthweights In Newborns Reply	缺失字段	缺失字段	Jama-Journal Of The American Medical Association	Liu, Shu-Tsen;Lin, Chieh-Chung;Wei, James Cheng-Chung	Taichung Vet Gen Hosp;China Med Univ Childrens Hosp;Chung Shan Med Univ	Taiwan	Liu, Shu-Tsen;Lin, Chieh-Chung;Wei, James Cheng-Chung	Medicine, General & Internal	General & Internal Medicine	1	1	0	1	3	APR 5	缺	Wei, Jcc (通讯作者)，Chung Shan Med Univ Hosp, Dept Med, 110 Jianguo N Rd,Sect 1, Taichung 40201, Taiwan.			Wos:000783965500038	10.1001/Jama.2022.2167	缺失字段	Liu, St	Liu, St;Mediterranean Diet Or Mindfulness-Based Stress Reduction And Prevention Of Small-For-Gestational-Age Birthweights In Newborns Reply	24
2023	0	Editorial: Diet-Sleep Interaction On Cardiometabolic Health	Cardiometabolic;Dietary Pattern;Mediterranean Diet;Nocturnal Metabolism;Sleep Duration;Sleep Quality	Associations	Frontiers In Public Health	Chan, Vicky Wai-Ki;Lo, Kenneth Ka-Hei	Hong Kong Polytech Univ	Peoples R China	Chan, Vicky Wai-Ki;Lo, Kenneth Ka-Hei	Public, Environmental & Occupational Health	Public, Environmental & Occupational Health	2	2	0	2	10	APR 5	缺	Lo, Kkh (通讯作者)，Hong Kong Polytech Univ, Dept Food Sci & Nutr, Hung Hom, Hong Kong, Peoples R China.			Wos:000974559900001	10.3389/Fpubh.2023.1190615	缺失字段	Chan, Vwk	Chan, Vwk;Editorial: Diet-Sleep Interaction On Cardiometabolic Health	25
2022	3	Adherence To The Vegetable-Fruit-Soy Dietary Pattern, A Reference From Mediterranean Diet, Protects Against Postmenopausal Breast Cancer Among Chinese Women	Breast Cancer;Mediterranean Diet;Cancer Prevention;Molecular Subtype;Vegetable-Fruit-Soy Diet	Pooled Analysis;Risk;Carotenoids;Mortality;Consumption;Nutrition;Survival;Quality;Habits;Cohort	Frontiers In Nutrition	Cao, Shang;Liu, Linchen;Zhu, Qianrang;Zhu, Zheng;Zhou, Jinyi;Wei, Pingmin;Wu, Ming	Jiangsu Prov Ctr Dis Control & Prevent;Southeast Univ	Peoples R China	Cao, Shang;Liu, Linchen;Zhu, Qianrang;Zhu, Zheng;Zhou, Jinyi;Wei, Pingmin;Wu, Ming	Nutrition & Dietetics	Nutrition & Dietetics	1	10	3	10	43	MAR 29	World Cancer Research Fund [2011/Rfa/473]	Wu, M (通讯作者)，Southeast Univ, Dept Epidemiol & Hlth Stat, Nanjing, Peoples R China;Wu, M (通讯作者)，Jiangsu Prov Ctr Dis Control & Prevent, Dept Chron Dis Control, Nanjing, Peoples R China.			Wos:000787161000001	10.3389/Fnut.2022.800996	backgroundthe diet-center hypothesis has gained much support from the apparent protective effect of the mediterranean diet on breast cancer. however, the evidence of the association between mediterranean diet adherence and breast cancer molecular subtypes remains small, especially in non-mediterranean populations. methodsthe subjects from the chinese wuxi exposure and breast cancer study, a popul…	Cao, S	Cao, S;Adherence To The Vegetable-Fruit-Soy Dietary Pattern, A Reference From Mediterranean Diet, Protects Against Postmenopausal Breast Cancer Among Chinese Women	26
2022	0	Mediterranean Diet Or Mindfulness-Based Stress Reduction And Prevention Of Small-For-Gestational-Age Birthweights In Newborns	缺失字段	Omega-3-Fatty-Acids	Jama-Journal Of The American Medical Association	Liang, Chih-Sung;Tseng, Ping-Tao;Su, Kuan-Pin	China Med Univ;Natl Sun Yat Sen Univ;Triserv Gen Hosp	Taiwan	Liang, Chih-Sung;Tseng, Ping-Tao;Su, Kuan-Pin	Medicine, General & Internal	General & Internal Medicine	2	2	0	2	5	APR 5	缺	Tseng, Pt (通讯作者)，Prospect Clin Otorhinolaryngol & Neurol, 252 Nanzixin Rd, Kaohsiung 81166, Taiwan.			Wos:000783965500036	10.1001/Jama.2022.2164	缺失字段	Liang, Cs	Liang, Cs;Mediterranean Diet Or Mindfulness-Based Stress Reduction And Prevention Of Small-For-Gestational-Age Birthweights In Newborns	27
2019	20	Mediterranean Diet Improves Embryo Yield In Ivf: A Prospective Cohort Study	Mediterranean Diet;Infertility;In Vitro Fertilization;Embryo Yield	Adherence;Pregnancy;Couples;Risk;Prevention;Patterns;Quality;Oocyte;Chance;Mouse	Reproductive Biology And Endocrinology	Sun, Hongmei;Lin, Yihua;Lin, Dongxia;Zou, Change;Zou, Xiangli;Fu, Lan;Meng, Fanhua;Qian, Weiping	Peking Univ	Peoples R China	Sun, Hongmei;Lin, Yihua;Lin, Dongxia;Zou, Change;Zou, Xiangli;Fu, Lan;Meng, Fanhua;Qian, Weiping	Endocrinology & Metabolism;Reproductive Biology	Endocrinology & Metabolism;Reproductive Biology	0	9	20	9	28	SEP 2	Shenzhen Health And Family Planning System Research Project [Szxj2017003]	Qian, Wp (通讯作者)，Peking Univ, Shenzhen Hosp, Dept Reprod Ctr, 1120 Lianhua Rd, Shenzhen 518036, Guangdong, Peoples R China.			Wos:000483523900001	10.1186/S12958-019-0520-9	background mediterranean diet (medidiet) had been reported to be beneficial to human health. however the relationship between diet pattern and outcomes of in vitro fertilization (ivf) treatment was scarcely researched. this study was aimed to explore the correlation between medidiet pattern of infertile women and their clinical outcomes of ivf cycles. methods an observational prospective cohort s…	Sun, Hm	Sun, Hm;Mediterranean Diet Improves Embryo Yield In Ivf: A Prospective Cohort Study	28
2021	13	Potential Role Of Hydroxytyrosol In Neuroprotection	Hydroxytyrosol;Mediterranean Diet;Neuroprotection;Neurological Diseases;Chronic Neurodegenerative Diseases;Neuropathophysiological Conditions	Virgin Olive Oil;Phenolic-Compounds;Oxidative Damage;Alzheimers-Disease;Mediterranean Diet;Amyloid-Beta;In-Vitro;Brain;Dopamine;Cells	Journal Of Functional Foods	Chen, Chen;Ai, Qi-Di;Wei, Yu-Hui	Hunan Univ Tradit Chinese Med;Lanzhou Univ	Peoples R China	Chen, Chen;Ai, Qi-Di;Wei, Yu-Hui	Food Science & Technology;Nutrition & Dietetics	Food Science & Technology;Nutrition & Dietetics	8	27	13	27	102	JUL	Natural Science Foundation Of Gansu Province, China [20Jr10Ra709];Foundation Of The First Hospital Of Lanzhou University [Ldyyyn2019-05]	Chen, C;Wei, Yh (通讯作者)，Lanzhou Univ, Hosp 1, Dept Pharm, Lanzhou 730000, Peoples R China.			Wos:000658338700005	10.1016/J.Jff.2021.104506	hydroxytyrosol (ht) is a food-sourced phenolic phytochemical with anti-oxidant and anti-inflammatory properties. adherence to a mediterranean diet (md) based on extra virgin olive oil (evoo), of which ht is one of the principal components, is beneficial for reducing the incidence of chronic neurodegenerative diseases and improving cognitive ability. accumulating evidence indicates that ht exhibit…	Chen, C	Chen, C;Potential Role Of Hydroxytyrosol In Neuroprotection	29
2022	0	Mediterranean Diet Or Mindfulness-Based Stress Reduction And Prevention Of Small-For-Gestational-Age Birth Weights In Newborns-Reply	缺失字段	缺失字段	Jama-Journal Of The American Medical Association	Liu, Shu-Tsen;Lin, Chieh-Chung;Wei, James Cheng-Chung	China Med Univ;Taichung Vet Gen Hosp;Chung Shan Med Univ	Taiwan	Liu, Shu-Tsen;Lin, Chieh-Chung;Wei, James Cheng-Chung	Medicine, General & Internal	General & Internal Medicine	1	1	0	1	3	APR 5	Centro De Investigaciones Biomedicas En Red Sobre Enfermedades Raras;Hospital Clinic/Institut D'Investigacions Biomediques August Pi I Sunyer La Caixa Foundation;Cerebra Foundation;Agencia De Gestio D'Ajudes Universitaries I De Investigacio (Agaur) [Lcf/Pr/Gn18/10310003];Cerebra Foundation For The Brain Injured Child;Agaur Catalonian Government [1531];Editorial Medica Panamericana;Roche Diagnosti…	Wei, Jcc (通讯作者)，Chung Shan Med Univ Hosp, Dept Med, 110 Jianguo N Rd,Sect 1, Taichung 40201, Taiwan.			Wos:000783965500030	10.1001/Jama.2022.2167	缺失字段	Liu, Ss	Liu, Ss;Mediterranean Diet Or Mindfulness-Based Stress Reduction And Prevention Of Small-For-Gestational-Age Birth Weights In Newborns-Reply	30
2023	0	Mediterranean Diet Lowers All-Cause And Cardiovascular Mortality For Patients With Metabolic Syndrome	缺失字段	Insulin-Resistance;Sedentary Behavior;Physical-Activity;United-States;Depression;Carbohydrate;Prevalence;Obesity;Adults;Trends	Diabetology & Metabolic Syndrome	Fan, Hongxuan;Wang, Yongle;Ren, Zhaoyu;Liu, Xuchang;Zhao, Jianqi;Yuan, Yalin;Fei, Xiaoning;Song, Xiaosu;Wang, Fengqin;Liang, Bin	Yangquan First Peoples Hosp;Shanxi Med Univ	Peoples R China	Fan, Hongxuan;Wang, Yongle;Ren, Zhaoyu;Liu, Xuchang;Zhao, Jianqi;Yuan, Yalin;Fei, Xiaoning;Song, Xiaosu;Wang, Fengqin;Liang, Bin	Endocrinology & Metabolism	Endocrinology & Metabolism	1	1	0	1	46	MAY 23	National Natural Science Foundation Of China [82270494];Fund Program For The Scientific Activities Of Selected Returned Overseas Professionals In Shanxi Province [20220043];Shanxi Graduate Education Innovation Project [2022Y386]	Liang, B (通讯作者)，Shanxi Med Univ, Dept Cardiol, Hosp 2, 382 Wuyi Rd, Taiyuan 030001, Shanxi, Peoples R China.			Wos:000994252500003	10.1186/S13098-023-01052-7	a mediterranean-style diet (med) can promote people lengthen the span of life and avoid atherosclerotic cardiovascular disease (ascvd) in primary prevention. metabolic syndrome (mets) can significantly reduce life expectancy and increase the risk of ascvd. however, few studies have focused on the role of the mediterranean diet in patients with mets. participants in the national health and nutriti…	Fan, Hx	Fan, Hx;Mediterranean Diet Lowers All-Cause And Cardiovascular Mortality For Patients With Metabolic Syndrome	31
2018	20	Nutrition: Review On The Possible Treatment For Alzheimer'S Disease	Alzheimer'S Disease;Curcumin;Dementia;Mediterranean Diet;Neurodegenerative;Nutrition;Vitamins	Nf-Kappa-B;Oxidative Stress;Cognitive Decline;Amyloid-Beta;Vitamin-E;Mediterranean Diet;Ginkgo-Biloba;Retinoic Acid;Metabolic Syndrome;Hydrogen-Peroxide	Journal Of Alzheimers Disease	Botchway, Benson O A;Moore, Masania K;Akinleye, Faith O;Iyer, Ishwari C;Fang, Marong	Zhejiang Univ	Peoples R China	Botchway, Benson O A;Moore, Masania K;Akinleye, Faith O;Iyer, Ishwari C;Fang, Marong	Neurosciences	Neurosciences & Neurology	4	62	21	62	154	缺失字段	National Natural Science Foundation Of China [81671138]	Fang, M (通讯作者)，Zhejiang Univ, Sch Med, Inst Neurosci, 866 Yuhangtang Rd, Hangzhou 310058, Zhejiang, Peoples R China.			Wos:000422845200003	10.3233/Jad-170874	since its discovery some hundred years ago, alzheimer's disease (ad), a neurodegenerative disease and an eminent cause of most dementia, continues to pose problems for affected families and society, especially in developed countries. with the approved medications by the food and drugs administration in the united states, effectual treatment of ad apropos to the complete eradication of the disease…	Botchway, Boa	Botchway, Boa;Nutrition: Review On The Possible Treatment For Alzheimer'S Disease	32
2021	3	Beneficial Diets And Pancreatic Cancer: Molecular Mechanisms And Clinical Practice	Diet;Ketogenic Diet;Low-Sugar Diet;Mediterranean Diet;Pancreatic Cancer	Restricted Ketogenic Diet;Sugar-Sweetened Foods;E Delta-Tocotrienol;Mediterranean Diet;Glycemic Load;Risk-Factors;Vitamin-E;In-Vitro;Pharmacological Ascorbate;Calorie Restriction	Frontiers In Oncology	Zhang, Yang;Zhang, Tao;Yang, Wenbo;Chen, Hongze;Geng, Xinglong;Li, Guanqun;Chen, Hua;Wang, Yongwei;Li, Le;Sun, Bei	Minist Educ;Harbin Med Univ	Peoples R China	Zhang, Yang;Zhang, Tao;Yang, Wenbo;Chen, Hongze;Geng, Xinglong;Li, Guanqun;Chen, Hua;Wang, Yongwei;Li, Le;Sun, Bei	Oncology	Oncology	1	16	3	16	194	MAY 28	National Natural Science Foundation Of China [81800572, 81670583, 81871974, 81702384]	Li, L;Sun, B (通讯作者)，Harbin Med Univ, Affiliated Hosp 1, Dept Pancreat & Biliary Surg, Harbin, Peoples R China;Li, L;Sun, B (通讯作者)，Minist Educ, Key Lab Hepatosplen Surg, Harbin, Peoples R China.			Wos:000660052700001	10.3389/Fonc.2021.630972	pancreatic cancer (pc) is a malignant tumor with high invasiveness, easy metastatic ability, and chemoresistance. patients with pc have an extremely low survival rate due to the difficulty in early diagnosis. it is estimated that nearly 90% of pc cases are caused by environmental risk factors. approximately 50% of pc cases are induced by an unhealthy diet, which can be avoided. given this large a…	Zhang, Y	Zhang, Y;Beneficial Diets And Pancreatic Cancer: Molecular Mechanisms And Clinical Practice	33
2022	0	Translation, Cultural Adaptation, Reliability, And Validity Testing Of A Chinese Version Of The Self-Administered Mediterranean Diet Scale	Cardiovascular Disease;Mediterranean Diet;Mediterranean Diet Scale;Reliability;Validity;Psychometric	Cardiovascular-Disease;Quality;Guidelines;Adherence;Index;Score	Frontiers In Nutrition	Li, Jiajia;Ding, Huirong;Wang, Zheng;El-Ansary, Doa;Adams, Roger;Han, Jia;Meng, Shu	Univ Canberra;Univ Melbourne;Shanghai Univ Med & Hlth Sci;Shanghai Jiao Tong Univ;Swinburne Univ Technol;Shanghai Univ Sport	Australia;Peoples R China	Li, Jiajia;Ding, Huirong;Wang, Zheng;El-Ansary, Doa;Adams, Roger;Han, Jia;Meng, Shu	Nutrition & Dietetics	Nutrition & Dietetics	2	15	0	15	46	MAR 28	缺	Han, J (通讯作者)，Shanghai Univ Med & Hlth Sci, Coll Rehabil Sci, Shanghai, Peoples R China;Meng, S (通讯作者)，Shanghai Jiao Tong Univ, Xinhua Hosp, Sch Med, Dept Cardiol, Shanghai, Peoples R China.			Wos:000790188900001	10.3389/Fnut.2022.831109	mediterranean diet management for people with cardiovascular disease (cvd) or cvd risk is supported by evidence. however, there is no valid chinese language instrument for the measurement of adherence to this diet. the objective of this study was to generate a chinese version of the mediterranean diet scale (mds-chinese) and to validate a self-administered version with chinese participants with c…	Li, Jj	Li, Jj;Translation, Cultural Adaptation, Reliability, And Validity Testing Of A Chinese Version Of The Self-Administered Mediterranean Diet Scale	34
2023	0	A Nutritional Biomarker Score Of The Mediterranean Diet And Incident Type 2 Diabetes: Integrated Analysis Of Data From The Medley Randomised Controlled Trial And The Epic-Interact Case-Cohort Study	缺失字段	Saturated Fatty-Acids;Blood-Pressure;Intervention;Carotenoids;Prevention;Risk;Metaanalysis;Regression;Patterns;Validity	Plos Medicine	Sobiecki, Jakub G D;Imamura, Fumiaki;Davis, Courtney R;Sharp, Stephen J;Koulman, Albert;Hodgson, Jonathan M;Guevara, Marcela;Schulze, Matthias B;Zheng, Ju-Sheng;Agnoli, Claudia;Bonet, Catalina;Colorado-Yohar, Sandra M;Fagherazzi, Guy;Franks, Paul W;Gundersen, Thomas E;Jannasch, Franziska;Kaaks, Rudolf;Katzke, Verena;Molina-Montes, Esther;Nilsson, Peter M;Palli, Domenico;Panico, Salvatore;Papier, …	Westlake Univ;Univ Copenhagen;Imperial Coll London;Bellvitge Biomed Res Inst Idibell;Umea Univ;Univ Utrecht;Wellcome Trust Sanger Inst;German Inst Human Nutr Potsdam Rehbrucke;Univ South Australia;Luxembourg Inst Hlth;Navarra Inst Hlth Res Idisna;Ciber Epidemiol & Publ Hlth Ciberesp;German Canc Res Ctr;Citta Salute & Sci Univ Hosp;Univ L Vanvitelli;Catalan Inst Oncol Ico;Lund Univ;Edith Cowan Uni…	Germany;France;Spain;Italy;Peoples R China;Luxembourg;Denmark;England;Netherlands;Sweden;Colombia;Australia;Norway	Sobiecki, Jakub G D;Imamura, Fumiaki;Davis, Courtney R;Sharp, Stephen J;Koulman, Albert;Hodgson, Jonathan M;Guevara, Marcela;Schulze, Matthias B;Zheng, Ju-Sheng;Agnoli, Claudia;Bonet, Catalina;Colorado-Yohar, Sandra M;Fagherazzi, Guy;Franks, Paul W;Gundersen, Thomas E;Jannasch, Franziska;Kaaks, Rudolf;Katzke, Verena;Molina-Montes, Esther;Nilsson, Peter M;Palli, Domenico;Panico, Salvatore;Papier, …	Medicine, General & Internal	General & Internal Medicine	4	4	0	4	77	APR	National Health And Medical Research Council [App1050949];Eu Fp6 Programme [Lshm_Ct_2006_037197];Mrc Cambridge Initiative [Rg71466, Sjah/004];Uk Medical Research Council [Mr/L003120/1];British Heart Foundation [Rg/13/13/30194, Rg/18/13/33946];European Commission Framework Programme 7 [Health-F2-2012-279233];European Research Council;National Institute For Health Research (Nihr);Cambridge Biomedic…	Forouhi, Ng (通讯作者)，Univ Cambridge, Inst Metab Sci, Mrc Epidemiol Unit, Sch Clin Med, Cambridge Biomed Campus, Cambridge, England.			Wos:000992518700002	10.1371/Journal.Pmed.1004221	background self-reported adherence to the mediterranean diet has been modestly inversely associated with incidence of type 2 diabetes (t2d) in cohort studies. there is uncertainty about the validity and magnitude of this association due to subjective reporting of diet. the association has not been evaluated using an objectively measured biomarker of the mediterranean diet. methods and findings we…	Sobiecki, Jgd	Sobiecki, Jgd;A Nutritional Biomarker Score Of The Mediterranean Diet And Incident Type 2 Diabetes: Integrated Analysis Of Data From The Medley Randomised Controlled Trial And The Epic-Interact Case-Cohort Study	35
2011	13	Can A Mediterranean Diet Reduce The Effects Of Lipodystrophy Syndrome In People Living With Hiv? A Pilot Randomised Controlled Trial	Aids;Body Fat;Cholesterol;Highly Active Antiretroviral Therapy;Low-Fat Diet	Human-Immunodeficiency-Virus;Cardiovascular Risk-Factors;Saturated Fat Intake;Body-Mass Index;Antiretroviral Therapy;Waist Circumference;Insulin-Resistance;Lipids;Men;Abnormalities	Sexual Health	Ng, Geraldine Wai Bik;Chan, Una Man Shu;Li, Patrick Chung Ki;Wong, William C W	Univ Hong Kong;Queen Elizabeth Hosp	Peoples R China	Ng, Geraldine Wai Bik;Chan, Una Man Shu;Li, Patrick Chung Ki;Wong, William C W	Public, Environmental & Occupational Health;Infectious Diseases	Public, Environmental & Occupational Health;Infectious Diseases	0	6	13	6	26	缺失字段	Council For The Aids Trust Fund, Hong Kong [Mss087]	Ng, Gwb (通讯作者)，Queen Elizabeth Hosp, Dept Dietet, Kowloon, Hong Kong, Peoples R China.			Wos:000286518400009	10.1071/Sh09065	background: hiv and highly active antiretroviral therapies have been associated with changes in individuals' lipid profiles and fat distribution (lipodystrophy). a pilot study was conducted for a randomised controlled trial to evaluate whether lipodystrophy in hiv patients can be controlled by adopting the low-fat and low-cholesterol diet or the modified mediterranean diet. methods: forty-eight h…	Ng, Gwb	Ng, Gwb;Can A Mediterranean Diet Reduce The Effects Of Lipodystrophy Syndrome In People Living With Hiv? A Pilot Randomised Controlled Trial	36
2018	0	Letter By Ye Et Al Regarding Article, "Low-Calorie Vegetarian Versus Mediterranean Diets For Reducing Body Weight And Improving Cardiovascular Risk Profile: Cardiveg Study (Cardiovascular Prevention With Vegetarian Diet)"	缺失字段	Percutaneous Coronary Intervention;Atorvastatin	Circulation	Ye, Ziliang;Su, Qiang;Li, Lang	Guangxi Med Univ	Peoples R China	Ye, Ziliang;Su, Qiang;Li, Lang	Cardiac & Cardiovascular Systems;Peripheral Vascular Disease	Cardiovascular System & Cardiology	0	2	0	2	5	AUG 7	缺	Ye, Zl (通讯作者)，Guangxi Med Univ, Dept Cardiol, Affiliated Hosp 1, Nanning, Peoples R China.			Wos:000440866500018	10.1161/Circulationaha.118.034979	缺失字段	Ye, Zl	Ye, Zl;Letter By Ye Et Al Regarding Article, "Low-Calorie Vegetarian Versus Mediterranean Diets For Reducing Body Weight And Improving Cardiovascular Risk Profile: Cardiveg Study (Cardiovascular Prevention With Vegetarian Diet)"	37
2015	24	Chicory, A Typical Vegetable In Mediterranean Diet, Exerts A Therapeutic Role In Established Atherosclerosis In Apolipoprotein E-Deficient Mice	Atherosclerosis;Chicory;Macrophage;Mediterranean Diet;Phenolic Acid	Protocatechuic Acid;Cholesterol Efflux;Phenolic-Acids;Accelerates Atherosclerosis;Oxidative Stress;Macrophages;Coffee;Cyanidin-3-O-Beta-Glucoside;Anthocyanins;Accumulation	Molecular Nutrition & Food Research	Lin, Weiqun;Liu, Chaoqun;Yang, Hai;Wang, Wenting;Ling, Wenhua;Wang, Dongliang	Guangdong Prov Key Lab Food Nutr & Hlth;Sun Yat Sen Univ	Peoples R China	Lin, Weiqun;Liu, Chaoqun;Yang, Hai;Wang, Wenting;Ling, Wenhua;Wang, Dongliang	Food Science & Technology	Food Science & Technology	1	48	28	48	31	SEP	National Natural Science Foundation Of China [81202196, 81130052];Research Fund For Doctoral Program Of Higher Education Of China [20120171120066];Natural Science Foundation Of Guangdong Province [S2012040007714];Fundamental Research Funds For Central Universities For The Central Universities For The Cultivation Of Young Teachers In Sun Yat-Sen University [31610004]	Wang, Dl (通讯作者)，Sun Yat Sen Univ, Dept Nutr, Sch Publ Hlth, Guangzhou 510275, Guangdong, Peoples R China.			Wos:000362551400015	10.1002/Mnfr.201400925	scope: since protocatechuic acid exerts an atheroprotective role, we investigated how chicory (cichorium intybus l. var. foliosum, belgian endive) rich in protocatechuic acid, a typical vegetable in mediterranean diet, affects preestablished atherosclerosis progression. methods and results: apolipoprotein e-deficient mice fed ain diets containing 0.5% freeze-dried chicory for 10 weeks displayed a…	Lin, Wq	Lin, Wq;Chicory, A Typical Vegetable In Mediterranean Diet, Exerts A Therapeutic Role In Established Atherosclerosis In Apolipoprotein E-Deficient Mice	38
2020	0	Letter: Does Helicobacter Pylori Infection Limit The Health Effects Of The Mediterranean Diet?	缺失字段	Gut Microbiota;Resistance	Alimentary Pharmacology & Therapeutics	Vermorken, Alphons J M;Zhu, Jingjing;Cui, Yali	Natl Engn Res Ctr Miniaturized Detect Syst;Ludwig Inst Canc Res;Northwest Univ;Catholic Univ Louvain	Peoples R China;Belgium	Vermorken, Alphons J M;Zhu, Jingjing;Cui, Yali	Gastroenterology & Hepatology;Pharmacology & Pharmacy	Gastroenterology & Hepatology;Pharmacology & Pharmacy	0	0	0	0	10	SEP	缺	Vermorken, Ajm (通讯作者)，Northwest Univ, Coll Life Sci, Xian, Shaanxi, Peoples R China;Vermorken, Ajm (通讯作者)，Natl Engn Res Ctr Miniaturized Detect Syst, Xian, Shaanxi, Peoples R China.			Wos:000559301200042	10.1111/Apt.15945	linked content this article is linked to rajilic-stojanovic et al paper. to view this article, visit	Vermorken, Ajm	Vermorken, Ajm;Letter: Does Helicobacter Pylori Infection Limit The Health Effects Of The Mediterranean Diet?	39
2023	4	Association Of Maternal Dietary Patterns Derived By Multiple Approaches With Gestational Diabetes Mellitus: A Prospective Cohort Study	Dietary Patterns;Gestational Diabetes Mellitus;Blood Glucose;Mediterranean Diet;Principal Components Analysis;Reduced-Rank Regression	Reduced-Rank Regression;Mediterranean Diet;Risk;Pregnancy;Adherence;Weight	International Journal Of Food Sciences And Nutrition	Wang, Shanshan;Liu, Hongjuan;Luo, Can;Zhao, Rui;Zhou, Leilei;Huang, Shanshan;Ge, Yanyan;Cui, Ningning;Shen, Jian;Yang, Xuefeng;Xiong, Guoping;Hao, Liping	Huazhong Univ Sci & Technol;Cent Hosp Wuhan	Peoples R China	Wang, Shanshan;Liu, Hongjuan;Luo, Can;Zhao, Rui;Zhou, Leilei;Huang, Shanshan;Ge, Yanyan;Cui, Ningning;Shen, Jian;Yang, Xuefeng;Xiong, Guoping;Hao, Liping	Food Science & Technology;Nutrition & Dietetics	Food Science & Technology;Nutrition & Dietetics	2	2	4	2	55	2023 JUN 7	缺	Hao, Lp (通讯作者)，Huazhong Univ Sci & Technol, Tongji Med Coll, Hubei Key Lab Food Nutr & Safety, Moe Key Lab Environm & Hlth,Dept Nutr & Food Hyg,S, Wuhan, Hubei, Peoples R China;Xiong, Gp (通讯作者)，Cent Hosp Wuhan, Dept Obstet & Gynecol, Wuhan, Hubei, Peoples R China.			Wos:001002329300001	10.1080/09637486.2023.2220082	we used two a priori diet scores [mediterranean diet (amed) and diet balance index (dbi)] and two a posteriori approaches [principal components analysis (pca) and reduced-rank regression (rrr)] to examine the association of maternal dietary patterns with risk of gestational diabetes mellitus (gdm) and blood glucose among 2202 pregnant women in the tongji birth cohort. compared to the highest quar…	Wang, Ss	Wang, Ss;Association Of Maternal Dietary Patterns Derived By Multiple Approaches With Gestational Diabetes Mellitus: A Prospective Cohort Study	40
2022	6	Dietary Approaches To Stop Hypertension (Dash) Diet, Mediterranean Diet And Blood Lipid Profiles In Less-Developed Ethnic Minority Regions	Dietary Approaches To Stop Hypertension Diet;Mediterranean Diet;Blood Lipid Profiles;Cvd	Coronary-Heart-Disease;Fecal Fat Excretion;Cardiovascular-Disease;Style Diet;Myocardial-Infarction;Metabolic Syndrome;Food-Consumption;Risk-Factors;Lipoproteins;Prevention	British Journal Of Nutrition	Zhang, Ning;Xiao, Xiong;Xu, Jingru;Zeng, Qibing;Li, Jingzhong;Xie, Yiming;Guo, Bing;Dai, Suyao;Zhu, Xingren;Lei, Yi;Ma, Duojizhuo;Yin, Jianzhong;Zhao, Xing	Jianyang City Ctr Dis Control & Prevent;Tibet Univ;Chongqing Municipal Ctr Dis Control & Prevent;Guizhou Med Univ;Baoshan Coll Tradit Chinese Med;Sichuan Univ;Tibet Ctr Dis Control & Prevent;Kunming Med Univ	Peoples R China	Zhang, Ning;Xiao, Xiong;Xu, Jingru;Zeng, Qibing;Li, Jingzhong;Xie, Yiming;Guo, Bing;Dai, Suyao;Zhu, Xingren;Lei, Yi;Ma, Duojizhuo;Yin, Jianzhong;Zhao, Xing	Nutrition & Dietetics	Nutrition & Dietetics	1	11	7	11	60	SEP 28	National Key R&D Program Of China [2017Yfc0907303, 2017Yfc0907300];National Natural Science Foundation Of China [81973151];Key R&D Project Of Sichuan Province Science And Technology Support Program [2020Yfs0215];Cns-Zd Tizhi And Health Fund [Cns-Zd2020-149]	Zhao, X (通讯作者)，Sichuan Univ, West China Sch Publ Hlth, Chengdu, Peoples R China;Zhao, X (通讯作者)，Sichuan Univ, West China Hosp 4, Chengdu, Peoples R China;Ma, Djz (通讯作者)，Tibet Univ, Lhasa, Tibet, Peoples R China;Yin, Jz (通讯作者)，Kunming Med Univ, Sch Publ Hlth, Kunming, Yunnan, Peoples R China;Yin, Jz (通讯作者)，Baoshan Coll Tradit Chinese Med, Kunming, Yunnan, Peoples R China.			Wos:000744698000001	10.1017/S0007114521004013	different from developed countries, there is a paucity of research examining how the dietary approaches to stop hypertension (dash) and mediterranean diets relate to lipids in less-developed ethnic minority regions (lemr). a total of 83 081 participants from seven ethnic groups were retrieved from the baseline data of the china multi-ethnic cohort study, which was conducted in less-developed sout…	Zhang, N	Zhang, N;Dietary Approaches To Stop Hypertension (Dash) Diet, Mediterranean Diet And Blood Lipid Profiles In Less-Developed Ethnic Minority Regions	41
2023	0	Association Between The Mediterranean Diet Index And Self-Reported Gingival Health Status Indicators In A Population Of Chilean Adults: A Cross-Sectional Study	Mediterranean Diet;Gingival Diseases;Self-Report;Internet-Based Intervention	Questionnaire;Psytoolkit	Journal Of Applied Oral Science	Saenz-Ravello, Gustavo;Matamala, Loreto;Cisternas, Patricia;Gamonal, Jorge;Hernandez, Patricia;Santos, Nidia Castro Dos;Deng, Ke;Baeza, Mauricio	Univ Chile;Forsyth Inst;Univ Hong Kong;Mauricio Baeza Olivos 943;Univ Guarulhos	Brazil;Chile;Peoples R China;Usa	Saenz-Ravello, Gustavo;Matamala, Loreto;Cisternas, Patricia;Gamonal, Jorge;Hernandez, Patricia;Santos, Nidia Castro Dos;Deng, Ke;Baeza, Mauricio	Dentistry, Oral Surgery & Medicine	Dentistry, Oral Surgery & Medicine	2	2	0	2	43	缺失字段	缺	Baeza, M (通讯作者)，Mauricio Baeza Olivos 943, Santiago 8380544, Chile.			Wos:001024069400001	10.1590/1678-7757-2023-0100	despite the recognized impact of diet on non-communicable diseases, the association between the mediterranean diet and periodontal diseases is still uncertain. this study aimed to determine the association between adherence to the mediterranean diet index (mdi) and self-reported gingival health status in chilean adults, exploring the feasibility of using validated web-based survey questionnaires.…	Saenz-Ravello, G	Saenz-Ravello, G;Association Between The Mediterranean Diet Index And Self-Reported Gingival Health Status Indicators In A Population Of Chilean Adults: A Cross-Sectional Study	42
2021	9	Index-Based Dietary Patterns And Inflammatory Bowel Disease: A Systematic Review Of Observational Studies	Inflammatory Bowel Disease;Dietary Patterns;Dietary Index;Mediterranean Diet;Diet Inflammatory Index	Mediterranean Diet;Ulcerative-Colitis;Risk;Adherence;Survival;Cancer;Score	Advances In Nutrition	Tian, Zhenyi;Zhuang, Xiaojun;Zhao, Min;Zhuo, Shuyu;Li, Xiaozhi;Ma, Ruiqi;Li, Na;Liu, Caiguang;Zhu, Yijun;Tang, Ce;Feng, Rui;Chen, Minhu	Sun Yat Sen Univ	Peoples R China	Tian, Zhenyi;Zhuang, Xiaojun;Zhao, Min;Zhuo, Shuyu;Li, Xiaozhi;Ma, Ruiqi;Li, Na;Liu, Caiguang;Zhu, Yijun;Tang, Ce;Feng, Rui;Chen, Minhu	Nutrition & Dietetics	Nutrition & Dietetics	3	21	9	21	56	NOV	National Natural Science Foundation Of China [81870384, 81630018];Leona M & Harry B Helmsley Charitable Trust [2019Pg-Cd018]	Feng, R;Chen, Mh (通讯作者)，Sun Yat Sen Univ, Affiliated Hosp 1, Dept Gastroenterol, Guangzhou, Peoples R China.			Wos:000740571800018	10.1093/Advances/Nmab069	diet is one of the most critical factors for inflammatory bowel disease (ibd). a whole dietary pattern should be considered when doing nutrient-based research to preserve the potential for synergism between nutrients. dietary indices are important tools to evaluate diet quality, and we investigated the associations of it with ibd. fourteen studies on the relation between index-based dietary patte…	Tian, Zy	Tian, Zy;Index-Based Dietary Patterns And Inflammatory Bowel Disease: A Systematic Review Of Observational Studies	43
2021	10	Effects Of Dietary Patterns Combined With Dietary Phytochemicals On Breast Cancer Metastasis	Dietary Phytochemicals;Dietary Patterns;Circulating Tumor Cells;Combined Therapy;Cancer Metastasis	Circulating Tumor-Cells;In-Vivo Capture;Mediterranean Diet;Astragalus Polysaccharides	Life Sciences	Pang, Shuxue;Jia, Min;Gao, Jianxin;Liu, Xiaoyu;Guo, Wenhui;Zhang, Hongyan	Shandong Normal Univ	Peoples R China	Pang, Shuxue;Jia, Min;Gao, Jianxin;Liu, Xiaoyu;Guo, Wenhui;Zhang, Hongyan	Medicine, Research & Experimental;Pharmacology & Pharmacy	Research & Experimental Medicine;Pharmacology & Pharmacy	1	15	10	15	25	JAN 1	National Natural Science Foundation Of China [31871874]	Zhang, Hy (通讯作者)，Shandong Normal Univ, Coll Life Sci, Jinan 250014, Peoples R China.			Wos:000600546400103	10.1016/J.Lfs.2020.118720	aims: dietary phytochemicals and diet types (e.g., the mediterranean diet) have been shown to have anti-cancer properties. however, the effects of combined treatment with dietary phytochemicals and different diet types on primary and metastatic tumor growth have yet to be investigated. the purpose of this study is to investigate the effects of phytochemicals combined with diet types on breast can…	Pang, Sx	Pang, Sx;Effects Of Dietary Patterns Combined With Dietary Phytochemicals On Breast Cancer Metastasis	44
2023	0	Plasma Metabolites Associated With Cognitive Function Across Race/Ethnicities Affirming The Importance Of Healthy Nutrition	Global Cognitive Function;Mediterranean Diet;Metabolites;Puerto Rican;Race/Ethnicitie;Us Hispanics/Latinos	Mediterranean Diet;Mortality;Glucose;Design;Middle;Brain	Alzheimers & Dementia	Granot-Hershkovitz, Einat;He, Shan;Bressler, Jan;Yu, Bing;Tarraf, Wassim;Rebholz, Casey M;Cai, Jianwen;Chan, Queenie;Garcia, Tanya P;Mosley, Thomas;Kristal, Bruce S;Decarli, Charles;Fornage, Myriam;Chen, Guo-Chong;Qi, Qibin;Kaplan, Robert;Gonzalez, Hector M;Sofer, Tamar	Univ Texas Hlth Sci Ctr Houston;Harvard Med Sch;Imperial Coll London;Univ Mississippi;Fred Hutchinson Canc Res Ctr;Univ Calif San Diego;Brigham & Womens Hosp;Soochow Univ;Harvard Th Chan Sch Publ Hlth;Johns Hopkins Bloomberg Sch Publ Hlth;Albert Einstein Coll Med;Univ N Carolina;Univ Calif Davis;Wayne State Univ	England;Peoples R China;Usa	Granot-Hershkovitz, Einat;He, Shan;Bressler, Jan;Yu, Bing;Tarraf, Wassim;Rebholz, Casey M;Cai, Jianwen;Chan, Queenie;Garcia, Tanya P;Mosley, Thomas;Kristal, Bruce S;Decarli, Charles;Fornage, Myriam;Chen, Guo-Chong;Qi, Qibin;Kaplan, Robert;Gonzalez, Hector M;Sofer, Tamar	Clinical Neurology	Neurosciences & Neurology	0	2	0	2	34	APR	National Heart, Lung, And Blood Institute (Nhlbi) [Hhsn268201300001I/N01-Hc-65233, Hhsn268201300004I/N01-Hc-65234, Hhsn268201300002I/N01-Hc-65235, Hhsn268201300003I/N01- Hc-65236, Hhsn268201300005I/N01-Hc-65237];National Institute On Minority Health And Health Disparities;National Institute On Deafness And Other Communication Disorders;National Institute Of Dental And Craniofacial Research;Nation…	Sofer, T (通讯作者)，221 Longwood Ave,Suite 225C, Boston, Ma 02115 Usa.			Wos:000854605100001	10.1002/Alz.12786	introduction: we studied the replication and generalization of previously identified metabolites potentially associated with global cognitive function in multiple race/ethnicities and assessed the contribution of diet to these associations. methods: we tested metabolite-cognitive function associations in u.s.a. hispanic/latino adults (n = 2222) from the community health study/ study of latinos (h…	Granot-Hershkovitz, E	Granot-Hershkovitz, E;Plasma Metabolites Associated With Cognitive Function Across Race/Ethnicities Affirming The Importance Of Healthy Nutrition	45
2023	0	Sleep Disorder, Mediterranean Diet, And All-Cause And Cause-Specific Mortality: A Prospective Cohort Study	Mediterranean Diet;Sleep Disorder;All-Cause Mortality;Nhanes;Cardiovascular Mortality	Cardiovascular-Disease;Duration;Inflammation;Risk;Insomnia;Cancer;Fat;Metaanalysis;Association;Adherence	Bmc Public Health	Wang, Yongle;Fan, Hongxuan;Ren, Zhaoyu;Liu, Xuchang;Niu, Xiaoyuan	Shanxi Med Univ	Peoples R China	Wang, Yongle;Fan, Hongxuan;Ren, Zhaoyu;Liu, Xuchang;Niu, Xiaoyuan	Public, Environmental & Occupational Health	Public, Environmental & Occupational Health	5	5	0	5	61	MAY 18	缺	Niu, Xy (通讯作者)，Shanxi Med Univ, Dept Neurol, Hosp 1, 85 Jiefangnan St, Taiyuan 030001, Shanxi, Peoples R China.			Wos:001000608400002	10.1186/S12889-023-15870-X	backgroundthere is a bidirectional effect between sleep disorders and mediterranean diet (med), but the joint effect of med and sleep disorders on mortality is unclear. the aim of this study was to investigate whether there is a synergistic effect of adherence to med and sleep disorders on all-cause and cause-specific mortality.methodsthe study included 23,212 individuals in the national health a…	Wang, Yl	Wang, Yl;Sleep Disorder, Mediterranean Diet, And All-Cause And Cause-Specific Mortality: A Prospective Cohort Study	46
2023	0	Associations Of Adherence To The Dash Diet And The Mediterranean Diet With Chronic Obstructive Pulmonary Disease Among Us Adults	Copd;Dash Diet;Mediterranean Diet;Pulmonary Function;Nhanes	Coronary-Heart-Disease;Lung-Function;Gut Microbiota;Risk-Factors;Eating Plan;Style Diet;Patterns;Copd;Quality;Health	Frontiers In Nutrition	Wen, Jingli;Gu, Shujun;Wang, Xinyu;Qi, Xu	Nanjing Med Univ	Peoples R China	Wen, Jingli;Gu, Shujun;Wang, Xinyu;Qi, Xu	Nutrition & Dietetics	Nutrition & Dietetics	5	5	0	5	76	FEB 2	Department Of Health, Jiangsu Province, China [H2019029];Jiangsu Province Six One Projects [Lgy2018054];"Six Talent Peaks Of Jiangsu Province" B-Level Senior Talents [Wsn-015];Jiangsu Province 333 Senior Talent Training Program	Qi, X (通讯作者)，Nanjing Med Univ, Affiliated Hosp 1, Dept Resp & Crit Med, Nanjing, Jiangsu, Peoples R China.			Wos:000933451700001	10.3389/Fnut.2023.1031071	backgroundthe dietary approaches to stop hypertension (dash) and the mediterranean diet are associated with reduced cardiovascular, tumor, and diabetes risk, but the effect on chronic obstructive pulmonary disease (copd) is uncertain. objectiveto investigate the association of the dash diet and the mediterranean diet with the risk of copd in american adults. methodsthis cross-sectional study incl…	Wen, Jl	Wen, Jl;Associations Of Adherence To The Dash Diet And The Mediterranean Diet With Chronic Obstructive Pulmonary Disease Among Us Adults	47
2018	10	Adherence To Mediterranean Diet And The Risk Of Breast Cancer: A Meta-Analysis	Mediterranean Diet (Md);Breast Cancer;Breast Carcinoma;Meta-Analysis	Physical-Activity;Patterns;Cohort;Association;Consumption;Alcohol;Quality;Cells;Women	Translational Cancer Research	Li, Yao;Hu, Bao-Quan;Wu, Xi-Juan;Qi, Mao-Wei;Lang, Jun;Cui, Xiang;Zhang, Fan;Yang, Xin-Hua	Third Mil Med Univ	Peoples R China	Li, Yao;Hu, Bao-Quan;Wu, Xi-Juan;Qi, Mao-Wei;Lang, Jun;Cui, Xiang;Zhang, Fan;Yang, Xin-Hua	Oncology	Oncology	0	9	10	9	42	OCT	Science And Technology Innovation Plan Of Southwest Hospital [Swh2016Jcyb-04, Swh2016Yscxzd-10];Third Military Medical University Foundation [2016Xpy12]	Zhang, F;Yang, Xh (通讯作者)，Third Mil Med Univ, Southwest Hosp, Breast Dis Ctr, Chongqing 400038, Peoples R China.			Wos:000448854400012	10.21037/Tcr.2018.10.13	background: for a long period of time, the mediterranean diet (md) has been regarded by many as a very healthy and balanced daily diet that may be related to the incidences of many types of cancer. however, the association between an md and breast cancer risk remains inconsistent even though many studies about the topic have been conducted. hence, we performed a meta-analysis to evaluate the rela…	Li, Y	Li, Y;Adherence To Mediterranean Diet And The Risk Of Breast Cancer: A Meta-Analysis	48
2020	9	The Influence Of Dietary Patterns On Gut Microbiome And Its Consequences For Nonalcoholic Fatty Liver Disease	Western Diet;Mediterranean Diet;Vegetarian Diet;Gut Microbiome;Nafld	Mediterranean Diet;Hepatic Steatosis;Cardiovascular-Disease;Intestinal Microbiota;Oxidative Stress;Gene-Expression;Induced Obesity;Potential-Role;Acid Levels;Rich Diet	Trends In Food Science & Technology	Zhang, Qing-Song;Tian, Feng-Wei;Zhao, Jian-Xin;Zhang, Hao;Zhai, Qi-Xiao;Chen, Wei	Btbu;Jiangnan Univ;Wuxi Branch	Peoples R China	Zhang, Qing-Song;Tian, Feng-Wei;Zhao, Jian-Xin;Zhang, Hao;Zhai, Qi-Xiao;Chen, Wei	Food Science & Technology	Food Science & Technology	13	94	9	94	104	FEB	National Natural Science Foundation Of China Program [31820103010, 31530056, 318717731];Natural Science Foundation Of Jiangsu Province [Bk20160175];National First-Class Discipline Program Of Food Science And Technology [Jufstr20180102];Bbsrc Newton Fund Joint Centre Award;Collaborative Innovation Center Of Food Safety And Quality Control In Jiangsu Province	Zhai, Qx (通讯作者)，Jiangnan Univ, State Key Lab Food Sci & Technol, Wuxi 214122, Jiangsu, Peoples R China.			Wos:000510972200012	10.1016/J.Tifs.2019.12.013	background: nonalcoholic fatty liver disease (nafld) is the most prevalent chronic liver disease and has great effects on quality of human life. diets are one of the most important factors in the development of nafld, and in shaping gut microbiome. the role of the gut microbiota in the development of nafld has been increasingly studied in recent years. therefore, the relationship among diet, the …	Zhang, Qs	Zhang, Qs;The Influence Of Dietary Patterns On Gut Microbiome And Its Consequences For Nonalcoholic Fatty Liver Disease	49
2017	9	Alternate Mediterranean Diet Score Is Positively Associated With Skeletal Muscle Mass Index In Middle-Aged Adults	Mediterranean Diet;Muscle Mass;Skeletal Muscle Mass Index;Chinese Adults	Coronary-Heart-Disease;X-Ray Absorptiometry;Breast-Cancer Risk;Prospective Cohort;Body-Composition;Older-Adults;Sarcopenia;Health;Consumption;Adherence	British Journal Of Nutrition	Tian, Hui-Yuan;Qiu, Rui;Jing, Li-Peng;Chen, Zhan-Yong;Chen, Geng-Dong;Chen, Yu-Ming	Sun Yat Sen Univ	Peoples R China	Tian, Hui-Yuan;Qiu, Rui;Jing, Li-Peng;Chen, Zhan-Yong;Chen, Geng-Dong;Chen, Yu-Ming	Nutrition & Dietetics	Nutrition & Dietetics	1	11	9	11	44	APR	National Natural Science Foundation Of China [81273049, 81472965];5010 Program For Clinical Researches Of The Sun Yat-Sen University (Guangzhou, China) [2007032]	Chen, Ym (通讯作者)，Sun Yat Sen Univ, Sch Publ Hlth, Guangdong Prov Key Lab Food Nutr & Hlth, Guangzhou 510080, Guangdong, Peoples R China.			Wos:000403785000014	10.1017/S0007114517001118	researches have suggested mediterranean diet might lower the risk of chronic diseases, but data on skeletal muscle mass (smm) are limited. this community-based cross-sectional study examined the association between the alternate mediterranean diet score (amds) and smm in 2230 females and 1059 males aged 40-75 years in guangzhou, china. general information and habitual dietary information were ass…	Tian, Hy	Tian, Hy;Alternate Mediterranean Diet Score Is Positively Associated With Skeletal Muscle Mass Index In Middle-Aged Adults	50
2023	4	The Portfolio Diet And Incident Type 2 Diabetes: Findings From The Women'S Health Initiative Prospective Cohort Study	缺失字段	Mediterranean Diet;Risk;Adherence;Metaanalysis;Patterns;Mellitus;Design	Diabetes Care	Glenn, Andrea J;Li, Jie;Lo, Kenneth;Jenkins, David J A;Boucher, Beatrice A;Hanley, Anthony J;Kendall, Cyril W C;Shadyab, Aladdin H;Tinker, Lesley F;Chessler, Steven D;Howard, Barbara V;Liu, Simin;Sievenpiper, John L	Fred Hutchinson Canc Ctr;Brown Univ;Univ Saskatchewan;Georgetown Howard Univ;Univ Calif San Diego;Univ Calif Irvine;Brownuniv;St Michaels Hosp;Medstar Hlth Res Inst;Harvard T H Chan Sch Publ Hlth;Univ Toronto;Hong Kong Polytechn Univ;Mt Sinai Hosp;Guangdong Acad Med Sci	Canada;Peoples R China;Usa	Glenn, Andrea J;Li, Jie;Lo, Kenneth;Jenkins, David J A;Boucher, Beatrice A;Hanley, Anthony J;Kendall, Cyril W C;Shadyab, Aladdin H;Tinker, Lesley F;Chessler, Steven D;Howard, Barbara V;Liu, Simin;Sievenpiper, John L	Endocrinology & Metabolism	Endocrinology & Metabolism	8	9	4	9	43	JAN	National Heart, Lung, And Blood Institute, National Institutes Of Health (Nih), U.S. Department Of Health And Human Services [75N92021D00001, 75N92021D00002, 75N92021D00003, 75N92021D00004, 75N92021D00005];Canadian Institutes Of Health Research (Cihr) Postdoctoral Fellowship;Diabetes Canada Clinician Scientist Award;Nih [R01Dk125403, R01Es031391]	Sievenpiper, Jl (通讯作者)，Univ Toronto, Temerty Fac Med, Dept Nutrit Sci, Toronto, On, Canada;Sievenpiper, Jl (通讯作者)，St Michaels Hosp, Toronto 3D Knowledge Synth & Clin Trials Unit, Clin Nutr & Risk Factor Modificat Ctr, Toronto, On, Canada;Liu, S (通讯作者)，Brown Univ, Dept Epidemiol, Providence, Ri Usa;Liu, S (通讯作者)，Brown Univ, Sch Publ Hlth, Ctr Global Cardiometabol Hlth, Providence, Ri Usa;Sievenpip…			Wos:000905203400013	10.2337/Dc22-1029	objective a plant-based dietary pattern, the portfolio diet, has been shown to lower ldl cholesterol and other cardiovascular disease risk factors. however, no study has evaluated the association of this diet with incident type 2 diabetes. research design and methods this analysis included 145,299 postmenopausal women free of diabetes at baseline in the women's health initiative (whi) clinical tr…	Glenn, Aj	Glenn, Aj;The Portfolio Diet And Incident Type 2 Diabetes: Findings From The Women'S Health Initiative Prospective Cohort Study	51
2017	270	Association Of Changes In Diet Quality With Total And Cause-Specific Mortality	缺失字段	Coronary-Heart-Disease;Healthy Eating Index;All-Cause Mortality;Cardiovascular-Disease;Mediterranean Diet;Postmenopausal Women;Alcohol-Consumption;Primary Prevention;Risk;Adherence	New England Journal Of Medicine	Sotos-Prieto, Mercedes;Bhupathiraju, Shilpa N;Mattei, Josiemer;Fung, Teresa T;Li, Yanping;Pan, An;Willett, Walter C;Rimm, Eric B;Hu, Frank B	Simmons Coll;Harvard Med Sch;Huazhong Univ Sci & Technol;Brigham & Womens Hosp;Ohio Univ;Harvard Th Chan Sch Publ Hlth	Peoples R China;Usa	Sotos-Prieto, Mercedes;Bhupathiraju, Shilpa N;Mattei, Josiemer;Fung, Teresa T;Li, Yanping;Pan, An;Willett, Walter C;Rimm, Eric B;Hu, Frank B	Medicine, General & Internal	General & Internal Medicine	7	63	283	63	35	JUL 13	National Institutes Of Health	Hu, Fb (通讯作者)，Harvard Th Chan Sch Publ Hlth, Dept Nutr, 665 Huntington Ave, Boston, Ma 02115 Usa;Sotos-Prieto, M (通讯作者)，Ohio Univ, Div Food & Nutr Sci, Coll Hlth Sci & Profess, Sch Appl Hlth Sci & Wellness,Grover Ctr, Athens, Oh 45701 Usa.			Wos:000405282300008	10.1056/Nejmoa1613502	background few studies have evaluated the relationship between changes in diet quality over time and the risk of death. methods we used cox proportional-hazards models to calculate adjusted hazard ratios for total and cause-specific mortality among 47,994 women in the nurses' health study and 25,745 men in the health professionals follow-up study from 1998 through 2010. changes in diet quality ov…	Sotos-Prieto, M	Sotos-Prieto, M;Association Of Changes In Diet Quality With Total And Cause-Specific Mortality	52
2016	24	Adherence To The Mediterranean Diet Is Associated With A Higher Bmd In Middle-Aged And Elderly Chinese	缺失字段	Bone-Mineral Density;Postmenopausal Women;Serum-Levels;Cancer Risk;Fat Intake;Fractures;Osteoporosis;Health;Fruit;Men	Scientific Reports	Chen, Geng-Dong;Dong, Xiao-Wei;Zhu, Ying-Ying;Tian, Hui-Yuan;He, Juan;Chen, Yu-Ming	Sun Yat Sen Univ	Peoples R China	Chen, Geng-Dong;Dong, Xiao-Wei;Zhu, Ying-Ying;Tian, Hui-Yuan;He, Juan;Chen, Yu-Ming	Multidisciplinary Sciences	Science & Technology - Other Topics	0	17	25	17	40	MAY 9	National Natural Science Foundation Of China [81273049, 81472965];5010 Program For Clinical Researches Of The Sun Yat-Sen University (Guangzhou, China) [2007032];Danone Institute China Diet Nutrition Research & Communication Grant	Chen, Ym (通讯作者)，Sun Yat Sen Univ, Sch Publ Hlth, Dept Med Stat & Epidemiol, Guangzhou 510275, Guangdong, Peoples R China.			Wos:000375444100001	10.1038/Srep25662	previous studies showed that better adherence to the mediterranean diet (md) is associated with lower risk of chronic diseases, but limited data are available on bone health. we investigated the association of the md with bone mineral density (bmd) in chinese adults. we included 2371 participants aged 40-75 years in this community-based cross-sectional study. dietary information was assessed at b…	Chen, Gd	Chen, Gd;Adherence To The Mediterranean Diet Is Associated With A Higher Bmd In Middle-Aged And Elderly Chinese	53
2021	9	Trends In The Adherence To The Mediterranean Diet In Israeli Adolescents: Results From Two National Health And Nutrition Surveys, 2003 And 2016	Mediterranean Diet;Kidmed;Adolescents;Trends;Mabat;Physical Activity;Sleep;Food Labels;Eating Behavior	Quality Index;Cardiovascular-Disease;United-States;Children;Food;Population;Adults;Youth;Metaanalysis;Transition	European Journal Of Nutrition	Peng, Wen;Goldsmith, Rebecca;Shimony, Tal;Berry, Elliot M;Sinai, Tali	Hebrew Univ Jerusalem;Israel Minist Hlth;Qinghai Univ	Israel;Peoples R China	Peng, Wen;Goldsmith, Rebecca;Shimony, Tal;Berry, Elliot M;Sinai, Tali	Nutrition & Dietetics	Nutrition & Dietetics	0	9	9	9	65	OCT	缺	Peng, W (通讯作者)，Qinghai Univ, Dept Publ Hlth, Med Coll, Xining 810008, Peoples R China.			Wos:000626387900001	10.1007/S00394-021-02522-2	purpose to compare the adherence to the mediterranean diet (md) in israeli adolescents in 2003-4 and in 2015-6, and associated factors. methods adolescents (aged 11-19 years) from two cross-sectional, school-based, nationally representative surveys, mabat youth i (2003-4, n 5005) and ii (2015-6, n 3906), completed self-administered questionnaires on food frequency, eating behaviors and lifestyle.…	Peng, W	Peng, W;Trends In The Adherence To The Mediterranean Diet In Israeli Adolescents: Results From Two National Health And Nutrition Surveys, 2003 And 2016	54
2014	141	Hydroxytyrosol And Its Potential Therapeutic Effects	Mediterranean Diet;Olive Oil;Hydroxytyrosol;Biological Activities	Olive Oil Phenols;Mill Waste-Water;In-Vitro;Purified Hydroxytyrosol;Antioxidant Polyphenols;Biological-Activities;Platelet-Aggregation;Natural Antioxidant;Pulp Extract;Rich	Journal Of Agricultural And Food Chemistry	Hu, Ting;He, Xiao-Wei;Jiang, Jian-Guo;Xu, Xi-Lin	S China Univ Technol	Peoples R China	Hu, Ting;He, Xiao-Wei;Jiang, Jian-Guo;Xu, Xi-Lin	Agriculture, Multidisciplinary;Chemistry, Applied;Food Science & Technology	Agriculture;Chemistry;Food Science & Technology	3	99	146	99	55	FEB 19	缺	Jiang, Jg (通讯作者)，S China Univ Technol, Coll Food & Bioengn, Guangzhou 510640, Guangdong, Peoples R China.			Wos:000331779400002	10.1021/Jf405820V	as olive oil is the main source of calories in the mediterranean diet, a large number of studies have been carried out to characterize its role in various diseases and exploitation for the prevention and treatment of hypertension, carcinogenesis, diabetes, atherosclerosis, and other diseases. as one of the major polyphenols present in virgin olive oil, hydroxytyrosol shows a variety of pharmacolo…	Hu, T	Hu, T;Hydroxytyrosol And Its Potential Therapeutic Effects	55
2023	0	A Bibliometric Analysis Of Mediterranean Diet On Cancer From 2012 To 2021	Mediterranean Diet;Cancer;Bibliometric Analysis;Vosviewer;Citespace	Fasting-Mimicking Diet;Breast-Cancer;Ketogenic Diet;Lung-Cancer;Risk;Adherence;Metaanalysis;Patterns;Chemotherapy;Mortality	Frontiers In Nutrition	Liu, Yafeng;Lu, Jibin	China Med Univ	Peoples R China	Liu, Yafeng;Lu, Jibin	Nutrition & Dietetics	Nutrition & Dietetics	22	22	0	22	94	FEB 8	缺	Lu, Jb (通讯作者)，China Med Univ, Shengjing Hosp, Dept Thorac Surg, Shenyang, Peoples R China.			Wos:000935928100001	10.3389/Fnut.2023.1128432	backgroundnumerous studies have demonstrated the value of the mediterranean diet (md) as a nutritious eating regimen for lowering the risk of cancer. this study aims to discuss the research patterns, existing state, and possible hotspots in implementing the md for the prevention and treatment of cancer using bibliometrics. methodsthe web of science core collection (woscc) was searched for article…	Liu, Yf	Liu, Yf;A Bibliometric Analysis Of Mediterranean Diet On Cancer From 2012 To 2021	56
2020	13	Association Between Diet Quality And Obesity Indicators Among The Working-Age Adults In Inner Mongolia, Northern China: A Cross-Sectional Study	Diet Quality;Obesity;Working-Age Population;Dash Diet;Mediterranean Diet	Body-Mass Index;Stop Hypertension Diet;Coronary-Heart-Disease;Mediterranean Diet;Meat Consumption;Blood-Pressure;Risk;Overweight;Mortality;Adherence	Bmc Public Health	Jia, Lu;Lu, Haiwen;Wu, Jing;Wang, Xuemei;Wang, Wenrui;Du, Maolin;Wang, Peiyu;Du, Sha;Su, Yuenan;Zhang, Nan	Inner Mongolia Ctr Dis Control & Prevent;Peking Univ;Chinese Ctr Dis Control & Prevent;Inner Mongolia Med Univ	Peoples R China	Jia, Lu;Lu, Haiwen;Wu, Jing;Wang, Xuemei;Wang, Wenrui;Du, Maolin;Wang, Peiyu;Du, Sha;Su, Yuenan;Zhang, Nan	Public, Environmental & Occupational Health	Public, Environmental & Occupational Health	3	11	15	11	50	JUL 25	Natural Science Foundation Of Inner Mongolia [2019Ms08112];Inner Mongolia Science And Technology Project (Study On Epidemiological Characteristics And Its Key Techniques For Prevention And Control Of Brucellosis And Q Fever);Research Innovation Subsidy Project For Graduate Students Of Inner Mongolia [S2018112013Z]	Wang, Xm (通讯作者)，Inner Mongolia Med Univ, Sch Publ Hlth, Dept Hlth Stat, Hohhot 010110, Peoples R China.			Wos:000555914900005	10.1186/S12889-020-09281-5	backgroundobesity is a major risk factor for the global burden of disease in countries that are economically developed or not. this study aimed to investigate the association between diet quality and obesity indicators applying dash and amed.methodsthis cross-sectional study on adult nutrition and chronic disease in inner mongolia (n=1320). dietary data were collected using 24-h diet recall for 3…	Jia, L	Jia, L;Association Between Diet Quality And Obesity Indicators Among The Working-Age Adults In Inner Mongolia, Northern China: A Cross-Sectional Study	57
2019	11	Medical Foods In Alzheimer'S Disease	Alzheimer'S Disease;Ketogenic Diet;Medical Foods;Mediterranean Diet;Nutrition	Mild Cognitive Impairment;Mediterranean Diet;Brain Abnormalities;Biomarker Changes;Matter Atrophy;Homocysteine;Dementia;Decline;Folate;Risk	Food Science And Human Wellness	Lange, Klaus W;Guo, Jianjun;Kanaya, Shigehiko;Lange, Katharina M;Nakamura, Yukiko;Li, Shiming	Rutgers State Univ;Univ Winchester;Nara Inst Sci & Technol;Univ Regensburg;China Inst Sport Sci	Japan;Germany;Peoples R China;England;Usa	Lange, Klaus W;Guo, Jianjun;Kanaya, Shigehiko;Lange, Katharina M;Nakamura, Yukiko;Li, Shiming	Food Science & Technology;Nutrition & Dietetics	Food Science & Technology;Nutrition & Dietetics	4	17	12	17	86	MAR	缺	Lange, Kw (通讯作者)，Univ Regensburg, Inst Psychol, D-93040 Regensburg, Germany.			Wos:000492771300001	10.1016/J.Fshw.2019.02.002	alzheimer's disease (ad) is the most prevalent cause of dementia worldwide. treatments achieving a marked improvement in symptoms or preventing or delaying the progression of the disease are not available. various diet-related risk factors for ad have been identified. evidence for a protective effect of the mediterranean diet on ad risk is inconclusive. medical foods are designed to meet specific…	Lange, Kw	Lange, Kw;Medical Foods In Alzheimer'S Disease	58
2023	1	Mediterranean Diet During Pregnancy And Infant Neurodevelopment: A Prospective Birth Cohort Study	Mediterranean Diet;Pregnancy;Infant;Neurodevelopment;Birth Cohort	Gestational Diabetes-Mellitus;Mother-Child Cohort;C-Peptide;Fetal-Growth;Health;Life;Association;Adiposity;Mediators;Attention	Frontiers In Nutrition	Dai, Fei-Cai;Wang, Peng;Li, Qiong;Zhang, Lei;Yu, Li-Jun;Wu, Lin;Tao, Rui-Xue;Zhu, Peng	Moe Key Lab Populat Hlth Life Cycle;Hefei First Peoples Hosp;Anhui Med Univ	Peoples R China	Dai, Fei-Cai;Wang, Peng;Li, Qiong;Zhang, Lei;Yu, Li-Jun;Wu, Lin;Tao, Rui-Xue;Zhu, Peng	Nutrition & Dietetics	Nutrition & Dietetics	10	10	1	10	41	JAN 16	National Natural Science Foundation Of China [82173531, 81872631];National Key R&D Program Of China [2022Yfc2702901];Foundation For Scientific Research Improvement Of Anhui Medical University [2021Xkjt009]	Zhu, P (通讯作者)，Anhui Med Univ, Sch Publ Hlth, Dept Maternal Child & Adolescent Hlth, Hefei, Peoples R China;Zhu, P (通讯作者)，Moe Key Lab Populat Hlth Life Cycle, Hefei, Peoples R China;Zhu, P (通讯作者)，Anhui Med Univ, Nhc Key Lab Study Abnormal Gametes & Reprod Tract, Hefei, Peoples R China;Zhu, P (通讯作者)，Anhui Med Univ, Anhui Prov Key Lab Populat Hlth & Aristogen, Hefei, Peoples R China;Tao, Rx (通讯作者)，H…			Wos:000921636000001	10.3389/Fnut.2022.1078481	backgroundembryonic neural development is associated with intrauterine nutritional status. however, few cohort studies estimated the relationship between maternal dietary patterns during pregnancy and offspring's early neurodevelopment. objectiveto examine the impact of the mediterranean diet (md) during pregnancy on infant neurodevelopment, including the potential mediating role of cord blood me…	Dai, Fc	Dai, Fc;Mediterranean Diet During Pregnancy And Infant Neurodevelopment: A Prospective Birth Cohort Study	59
2020	16	Association Between Mediterranean Diet Adherence And Colorectal Cancer: A Dose-Response Meta-Analysis	Mediterranean Diet;Nutrition;Colorectal Cancer;Doseresponse Meta-Analysis;Epidemiology	Trend Estimation;Quality Indexes;Risk;Publication;Consumption;Mortality;Patterns;Tests;Fiber;Model	American Journal Of Clinical Nutrition	Zhong, Yuan;Zhu, Yan;Li, Quanpeng;Wang, Fei;Ge, Xianxiu;Zhou, Guangxin;Miao, Lin	Nanjing Med Univ	Peoples R China	Zhong, Yuan;Zhu, Yan;Li, Quanpeng;Wang, Fei;Ge, Xianxiu;Zhou, Guangxin;Miao, Lin	Nutrition & Dietetics	Nutrition & Dietetics	1	7	17	7	49	JUN	Key Medical Talents Of Jiangsu Province	Miao, L (通讯作者)，Nanjing Med Univ, Med Ctr Digest Dis, Affiliated Hosp 2, Nanjing, Peoples R China;Zhou, Gx (通讯作者)，Nanjing Med Univ, Jinling Hosp Dept Orthoped, Nanjing, Peoples R China.			Wos:000538774200014	10.1093/Ajcn/Nqaa083	background: mounting epidemiologic studies have investigated the potential inverse association between mediterranean diet (md) adherence and colorectal cancer (crc) incidence and mortality. objectives: this meta-analysis aimed to investigate the association between md adherence and crc incidence and mortality. methods: pubmed, embase, and web of science were searched to identify eligible studies …	Zhong, Y	Zhong, Y;Association Between Mediterranean Diet Adherence And Colorectal Cancer: A Dose-Response Meta-Analysis	60
2021	13	Geospatial Analysis Of Mediterranean Diet Adherence In The United States	Mediterranean Diet;Dietary Pattern;Hot Spot Analysis;Geographic Information System;Epidemiology;Adults	Risk	Public Health Nutrition	Chen, Meifang;Creger, Thomas;Howard, Virginia;Judd, Suzanne E;Harrington, Kathy F;Fontaine, Kevin R	Duke Kunshan Univ;Univ Alabama Birmingham	Peoples R China;Usa	Chen, Meifang;Creger, Thomas;Howard, Virginia;Judd, Suzanne E;Harrington, Kathy F;Fontaine, Kevin R	Public, Environmental & Occupational Health;Nutrition & Dietetics	Public, Environmental & Occupational Health;Nutrition & Dietetics	0	0	13	0	25	JUL	Mid-South Transdisciplinary Collaborative Center For Health Disparities Research [U54Md008176]	Chen, Mf (通讯作者)，Duke Kunshan Univ, Div Social Sci, Suzhou, Jiangsu, Peoples R China.			Wos:000662703500014	10.1017/S1368980020001135	objective: the current study aims to describe the mediterranean diet (md) adherence across the us regions, and explore the predictive factors of md adherence among us adults. design: cross-sectional secondary data analysis. md adherence score (0-9) was calculated using the block 98 ffq. hot spot analysis was conducted to describe the geospatial distribution of md adherence across the us regions. …	Chen, Mf	Chen, Mf;Geospatial Analysis Of Mediterranean Diet Adherence In The United States	61
2019	104	Relevance Of Functional Foods In The Mediterranean Diet: The Role Of Olive Oil, Berries And Honey In The Prevention Of Cancer And Cardiovascular Diseases	Mediterranean Diet;Olive Oil;Berries;Honey;Cardiovascular Diseases;Cancer	Black-Raspberry Extract;Rubus-Alceifolius Poir;Xenobiotic-Metabolizing Enzymes;Colonic Adenoma Development;Randomized Controlled-Trial;To-Mesenchymal Transition;Cells In-Vitro;Virgin Olive;Breast-Cancer;Blood-Pressure	Critical Reviews In Food Science And Nutrition	Battino, Maurizio;Forbes-Hernandez, Tamara Y;Gasparrini, Massimiliano;Afrin, Sadia;Cianciosi, Danila;Zhang, Jiaojiao;Manna, Piera P;Reboredo-Rodriguez, Patricia;Varela Lopez, Alfonso;Quiles, Jose L;Mezzetti, Bruno;Bompadre, Stefano;Xiao, Jianbo;Giampieri, Francesca	Univ Politecn Marche;Univ Macau;Univ Vigo;Univ Granada	Spain;Peoples R China;Italy	Battino, Maurizio;Forbes-Hernandez, Tamara Y;Gasparrini, Massimiliano;Afrin, Sadia;Cianciosi, Danila;Zhang, Jiaojiao;Manna, Piera P;Reboredo-Rodriguez, Patricia;Varela Lopez, Alfonso;Quiles, Jose L;Mezzetti, Bruno;Bompadre, Stefano;Xiao, Jianbo;Giampieri, Francesca	Food Science & Technology;Nutrition & Dietetics	Food Science & Technology;Nutrition & Dietetics	11	152	104	152	200	MAR 26	Alfonso Martin Escudero Foundation	Battino, M;Giampieri, F (通讯作者)，Univ Politecn Marche, Fac Med, Dipartimento Sci Clin Specialist & Odontosmatol D, Sez Biochim, Via Ranieri 65, I-60131 Ancona, Italy;Battino, M;Giampieri, F (通讯作者)，Univ Vigo, Cacti, Citaca, Nutr & Food Sci Grp,Dept Analyt & Food Chem, Vigo Campus, Vigo, Spain.			Wos:000467738800006	10.1080/10408398.2018.1526165	the traditional mediterranean diet (meddiet) is a well-known dietary pattern associated with longevity and improvement of life quality as it reduces the risk of the most common chronic pathologies, such as cancer and cardiovascular diseases (cvds), that represent the principal cause of death worldwide. one of the most characteristic foods of meddiet is olive oil, a very complex matrix, which cons…	Battino, M	Battino, M;Relevance Of Functional Foods In The Mediterranean Diet: The Role Of Olive Oil, Berries And Honey In The Prevention Of Cancer And Cardiovascular Diseases	62
2013	140	Nutrition And The Risk Of Alzheimer'S Disease	缺失字段	Cognitive Decline Metaanalysis;Green Tea Polyphenols;Oxidative Stress;Mediterranean Diet;Mouse Model;Fatty-Acids;Vitamin-D;Fish Consumption;Antioxidant Properties;Beta Oligomerization	Biomed Research International	Hu, Nan;Yu, Jin-Tai;Tan, Lin;Wang, Ying-Li;Sun, Lei;Tan, Lan	Ocean Univ China;Qingdao Univ	Peoples R China	Hu, Nan;Yu, Jin-Tai;Tan, Lin;Wang, Ying-Li;Sun, Lei;Tan, Lan	Biotechnology & Applied Microbiology;Medicine, Research & Experimental	Biotechnology & Applied Microbiology;Research & Experimental Medicine	0	8	142	8	170	缺失字段	National Natural Science Foundation Of China [81000544, 81171209];Shandong Provincial Natural Science Foundation, China [Zr2010Hq004, Zr2011Hz001];Shandong Provincial Outstanding Medical Academic Professional Program	Yu, Jt (通讯作者)，Qingdao Univ, Sch Med, Qingdao Municipal Hosp, Dept Neurol, 5 Donghai Middle Rd, Qingdao 266071, Peoples R China.			Wos:000321381600001	10.1155/2013/524820	alzheimer's disease (ad) is a progressive neurodegenerative disorder that accounts for the major cause of dementia, and the increasing worldwide prevalence of ad is a major public health concern. increasing epidemiological studies suggest that diet and nutrition might be important modifiable risk factors for ad. dietary supplementation of antioxidants, b vitamins, polyphenols, and polyunsaturated…	Hu, N	Hu, N;Nutrition And The Risk Of Alzheimer'S Disease	63
2021	2	Global Trends And Performances Of Mediterranean Diet A Bibliometric Analysis In Citespace	Bibliometric Analysis;Co-Citation Analysis;Mediterranean Diet;Web Of Science	Management;Disease;Adherence	Medicine	Pan, Ciming;Jiang, Nan;Cao, Beiling;Dong, Changwu	Anhui Univ Chinese Med;Yunnan Univ Chinese Med	Peoples R China	Pan, Ciming;Jiang, Nan;Cao, Beiling;Dong, Changwu	Medicine, General & Internal	General & Internal Medicine	13	50	2	50	17	SEP 24	2020 Yunnan Education Department Science Research Fund Postgraduate Project [2021Y486];National Natural Science Foundation Of China Regional Science Foundation (Based On The Expression Of Targeted Mirna Of Ras Key Genes And Its Interaction)	Dong, Cw (通讯作者)，Anhui Univ Tradit Chinese Med, Hefei, Anhui, Peoples R China.			Wos:000697773400048	10.1097/Md.0000000000027175	background: the mediterranean diet (md) is an ancient eating habit that is believed to contribute to a healthy lifestyle. unsurprisingly, research on the md is growing rapidly as people pay more attention to health preservation and prevention, treatment and rehabilitation of chronic diseases. previous reviews focused more on the effects of md on a particular disease which has enhanced its signifi…	Pan, Cm	Pan, Cm;Global Trends And Performances Of Mediterranean Diet A Bibliometric Analysis In Citespace	64
2022	3	Does A Medidiet With Additional Extra Virgin Olive Oil And Pistachios Reduce The Incidence Of Gestational Diabetes?	Gestational Diabetes Mellitus;Pregnancy;Extra Virgin Olive Oil (Evoo);Pistachios;Mediterranean Diet (Md)	Life-Style Intervention;Mediterranean Diet;Early-Pregnancy;Mellitus;Women;Metaanalysis;Multicenter;Prevention;Nutrition;Risk	Endocrine Practice	Zhao, Li'Na;Zhang, Pinghua;Zheng, Qianqian;Deka, Anupam;Choudhury, Rupshikha;Rastogi, Sanjay	Zhengzhou Univ;Reg Dent Coll	India;Peoples R China	Zhao, Li'Na;Zhang, Pinghua;Zheng, Qianqian;Deka, Anupam;Choudhury, Rupshikha;Rastogi, Sanjay	Endocrinology & Metabolism	Endocrinology & Metabolism	2	10	3	10	29	FEB	缺	Rastogi, S (通讯作者)，Reg Dent Coll & Hosp, Gauhati 781032, Assam, India.			Wos:000747423800003	10.1016/J.Eprac.2021.08.010	objective: the present study aimed to evaluate gestational diabetes mellitus (gdm) incidence in pregnant women following the mediterranean diet (meddiet) with the addition of extra virgin olive oil (evoo) and pistachios. methods: a total of 560 pregnant patients were enrolled in the present study. the meddiet was introduced in both the interventional group (ig) and the control group. the women in…	Zhao, Ln	Zhao, Ln;Does A Medidiet With Additional Extra Virgin Olive Oil And Pistachios Reduce The Incidence Of Gestational Diabetes?	65
2023	0	The Mediterranean Diet And Age-Related Eye Diseases: A Systematic Review	Mediterranean Diet;Age-Related Eye Diseases;Age-Related Macular Degeneration;Dry Eye Syndrome;Cataract;Glaucoma;Diabetic Retinopathy	Macular Degeneration;Adherence;Omega-3-Fatty-Acids;Health;Complications;Association;Consumption;Efficacy;Risk;Fish	Nutrients	Wu, Yi;Xie, Ye;Yuan, Yixiong;Xiong, Ruilin;Hu, Yuxin;Ning, Kang;Ha, Jason;Wang, Wei;Han, Xiaotong;He, Mingguang	Collaborat Innovat Ctr Canc Med;Royal Victorian Eye & Ear Hosp;Univ Melbourne;Sun Yat Sen Univ	Australia;Peoples R China	Wu, Yi;Xie, Ye;Yuan, Yixiong;Xiong, Ruilin;Hu, Yuxin;Ning, Kang;Ha, Jason;Wang, Wei;Han, Xiaotong;He, Mingguang	Nutrition & Dietetics	Nutrition & Dietetics	0	0	0	0	53	APR 23	National Natural Science Foundation Of China [82101171, 82000901]	Wang, W;Han, Xt (通讯作者)，Sun Yat Sen Univ, Zhongshan Ophthalm Ctr, Guangdong Prov Clin Res Ctr Ocular Dis, State Key Lab Ophthalmol,Guangdong Prov Key Lab Op, Guangzhou 510060, Peoples R China.			Wos:000985441700001	10.3390/Nu15092043	the mediterranean diet (md) is a healthy diet pattern that can prevent chronic age-related diseases, especially age-related eye diseases (areds) including cataract, glaucoma, age-related macular degeneration (amd), diabetic retinopathy (dr) and dry eye syndrome (des). in this study, we systematically reviewed studies in the literature that had reported associations between adherence to the md and…	Wu, Y	Wu, Y;The Mediterranean Diet And Age-Related Eye Diseases: A Systematic Review	66
2015	135	Changes In Diet Quality Scores And Risk Of Cardiovascular Disease Among Us Men And Women	Cardiovascular Diseases;Cohort Studies;Diet;Longitudinal Studies	Atrial-Fibrillation Termination;Arrhythmia Suppression Trial;Sodium-Channel Blocker;Rhythm-Control;Sinus Rhythm;Antiarrhythmic Agent;Randomized-Trial;Cardiac-Cells;Guinea-Pig;Pilsicainide	Circulation	Sotos-Prieto, Mercedes;Bhupathiraju, Shilpa N;Mattei, Josiemer;Fung, Teresa T;Li, Yanping;Pan, An;Willett, Walter C;Rimm, Eric B;Hu, Frank B	Harvard Univ;Simmons Coll;Huazhong Univ Sci & Technol;Brigham & Womens Hosp;Harvard Th Chan Sch Publ Hlth	Peoples R China;Usa	Sotos-Prieto, Mercedes;Bhupathiraju, Shilpa N;Mattei, Josiemer;Fung, Teresa T;Li, Yanping;Pan, An;Willett, Walter C;Rimm, Eric B;Hu, Frank B	Cardiac & Cardiovascular Systems;Peripheral Vascular Disease	Cardiovascular System & Cardiology	3	30	137	30	43	DEC 8	National Institutes Of Health [Um1 Ca186107, Um1 Ca167552, Hl60712, P01 Ca87969, P01 Ca055075, R01 Hl034594, R01 Hl088521, R01 Hl35464];Fundacion Alfonso Martin Escudero, Spain	Hu, Fb (通讯作者)，Harvard Th Chan Sch Publ Hlth, Dept Nutr, 665 Huntington Ave, Boston, Ma 02115 Usa.			Wos:000365861100005	10.1161/Circulationaha.115.017158	background-adherence to several diet quality scores, including the alternative healthy eating index, alternative mediterranean diet score, and dietary approach to stop hypertension, has been associated with lower risk of cardiovascular disease (cvd), but little is known about how changes in these scores over time influence subsequent cvd risk. methods and results-we analyzed the association betwe…	Sotos-Prieto, M	Sotos-Prieto, M;Changes In Diet Quality Scores And Risk Of Cardiovascular Disease Among Us Men And Women	67
2021	5	Associations Between Adherence To Four A Priori Dietary Indexes And Cardiometabolic Risk Factors Among Hyperlipidemic Patients	Diet Balance Index;Chinese Healthy Eating Index;Mediterranean Diet Score;Dietary Approaches To Stop Hypertension Score;Cardiometabolic Disorders;Dyslipidemia	Physical-Activity Questionnaire;Dash-Style Diet;Cardiovascular-Disease;Mediterranean Diet;Quality Scores;Life-Style;Patterns;Hypertension;Inflammation;Validation	Nutrients	Gao, Xiaoli;Tian, Zezhong;Zhao, Dan;Li, Kongyao;Zhao, Yimin;Xu, Lin;Wang, Xu;Fan, Die;Ma, Xilin;Ling, Wenhua;Meng, Huicui;Yang, Yan	Guangdong Prov Key Lab Food Nutr & Hlth;Guangdong Engn Technol Ctr Nutr Transformat;Sun Yat Sen Univ	Peoples R China	Gao, Xiaoli;Tian, Zezhong;Zhao, Dan;Li, Kongyao;Zhao, Yimin;Xu, Lin;Wang, Xu;Fan, Die;Ma, Xilin;Ling, Wenhua;Meng, Huicui;Yang, Yan	Nutrition & Dietetics	Nutrition & Dietetics	3	11	5	11	54	JUL	National Natural Science Foundation Of China [82030098, 81872617, 81730090];Guangzhou Science, Technology, And Innovation Commission [201804020045];Shenzhen Science, Technology, And Innovation Commission [Jcyj20180307153228190]	Yang, Y (通讯作者)，Sun Yat Sen Univ, Sch Publ Hlth Shenzhen, Shenzhen 518106, Peoples R China;Yang, Y (通讯作者)，Guangdong Prov Key Lab Food Nutr & Hlth, Guangzhou 510080, Peoples R China;Yang, Y (通讯作者)，Guangdong Engn Technol Ctr Nutr Transformat, Guangzhou 510080, Peoples R China.			Wos:000676520100001	10.3390/Nu13072179	little is known about which currently available a priori dietary indexes provide best guidance for reducing cardiometabolic risk factors (cmrf) among hyperlipidemic patients. this study was designed to compare the associations between four a priori dietary indexes, including diet balance index (dbi-16), chinese healthy eating index (chei), mediterranean diet score (mds) and dietary approaches to …	Gao, Xl	Gao, Xl;Associations Between Adherence To Four A Priori Dietary Indexes And Cardiometabolic Risk Factors Among Hyperlipidemic Patients	68
2008	60	Influence Of Dietary Pattern On The Development Of Overweight In A Chinese Population	Food Variety;Mediterranean Diet;Overweight	International Dqi-I;Body-Mass Index;Mediterranean Diet;Eating Patterns;Weight-Gain;Obesity;Snacking;Associations;Prediction;Adherence	European Journal Of Clinical Nutrition	Woo, J;Cheung, B;Ho, S;Sham, A;Lam, T H	Univ Hong Kong;Chinese Univ Hong Kong	Peoples R China	Woo, J;Cheung, B;Ho, S;Sham, A;Lam, T H	Nutrition & Dietetics	Nutrition & Dietetics	0	8	60	8	42	APR	缺	Woo, J (通讯作者)，Chinese Univ Hong Kong, Prince Wales Hosp, Dept Med & Therapeut, Shatin, Hong Kong, Peoples R China.			Wos:000254560600004	10.1038/Sj.Ejcn.1602702	objective: to examine dietary factors predisposing to overweight and obesity, taking into account age, gender, education level and physical activity. design: longitudinal population study. setting: community living subjects in hong kong. subjects: one thousand and ten chinese subjects participating in a territory wide dietary and cardiovascular risk factor prevalence survey in 1995 - 1996 were fo…	Woo, J	Woo, J;Influence Of Dietary Pattern On The Development Of Overweight In A Chinese Population	69
2019	30	Adherence To The Mediterranean Diet And Risk Of Stroke And Stroke Subtypes	Mediterranean Diet;Ischemic Stroke;Hemorrhagic Stroke;Cohort Studies;Meta-Analysis	Cardiovascular-Disease;Global Burden;Myocardial-Infarction;Hemorrhagic Stroke;Primary Prevention;Trend Estimation;Incident Stroke;Ischemic-Stroke;Heart-Disease;Metaanalysis	European Journal Of Epidemiology	Chen, Guo-Chong;Neelakantan, Nithya;Martin-Calvo, Nerea;Koh, Woon-Puay;Yuan, Jian-Min;Bonaccio, Marialaura;Iacoviello, Licia;Martinez-Gonzalez, Miguel A;Qin, Li-Qiang;Van Dam, Rob M	Irccs Neuromed;Soochow Univ;Univ Pittsburgh;Univ Navarra;Univ Insubria;Carlos Iii Inst Hlth;Albert Einstein Coll Med;Duke Nus Med Sch;Natl Univ Hlth Syst;Navarra Inst Hlth Res;Harvard Th Chan Sch Publ Hlth;Natl Univ Singapore	Singapore;Spain;Peoples R China;Italy;Usa	Chen, Guo-Chong;Neelakantan, Nithya;Martin-Calvo, Nerea;Koh, Woon-Puay;Yuan, Jian-Min;Bonaccio, Marialaura;Iacoviello, Licia;Martinez-Gonzalez, Miguel A;Qin, Li-Qiang;Van Dam, Rob M	Public, Environmental & Occupational Health	Public, Environmental & Occupational Health	1	14	30	14	62	APR	National Institutes Of Health, Usa [Nih R01 Ca144034, Um1 Ca182876];National Medical Research Council, Singapore [Nmrc/Csa/0055/2013];Erc Advanced Grant [340918];China Scholarship Council;European Research Council (Erc) [340918] Funding Source: European Research Council (Erc)	Chen, Gc;Van Dam, Rm (通讯作者)，Natl Univ Singapore, Saw Swee Hock Sch Publ Hlth, Singapore, Singapore;Chen, Gc;Van Dam, Rm (通讯作者)，Natl Univ Hlth Syst, 12 Sci Dr 2,Tahir Fdn Bldg Block Md1 10-01U, Singapore 117549, Singapore;Chen, Gc (通讯作者)，Soochow Univ, Sch Publ Hlth, Dept Nutr & Food Hyg, Suzhou, Peoples R China;Chen, Gc (通讯作者)，Albert Einstein Coll Med, Dept Epidemiol & Populat Hlth, 1300 Morris Pk…			Wos:000463671200004	10.1007/S10654-019-00504-7	several meta-analyses including a small number of cohorts showed inverse associations between the mediterranean diet (meddiet) and risk of stroke. however, it remains unclear whether such a relation varies by region of the study population or by major subtypes of stroke. we searched pubmed and embase databases for relevant studies and we further included unpublished results from the singapore chi…	Chen, Gc	Chen, Gc;Adherence To The Mediterranean Diet And Risk Of Stroke And Stroke Subtypes	70
2016	33	Potential Physicochemical Basis Of Mediterranean Diet Effect: Ability Of Emulsified Olive Oil To Increase Carotenoid Bioaccessibility In Raw And Cooked Tomatoes	Olive Oil Excipient Emulsion;Carotenoids Bioaccessibility In Diet;Tomato Carotenoids;Gastrointestinal Carotenoids Bioaccessibility;Carotenoids Digestion;Olive Oil Emulsions;Mediterranean Diet	Excipient Emulsions Influence;Beta-Carotene;Nutraceutical Bioavailability;Lipid Type;Carrots;Antioxidant;Digestion;Isomers;Impact;Micellarization	Food Research International	Li, Qian;Li, Ti;Liu, Chengmei;Chen, Jun;Zhang, Ruojie;Zhang, Zipei;Dai, Taotao;Mcclements, David Julian	Nanchang Univ;Univ Massachusetts	Peoples R China;Usa	Li, Qian;Li, Ti;Liu, Chengmei;Chen, Jun;Zhang, Ruojie;Zhang, Zipei;Dai, Taotao;Mcclements, David Julian	Food Science & Technology	Food Science & Technology	4	48	33	48	33	NOV	National Natural Science Foundation Of China [31460394];Cooperative State Research, Education, And Extension Service, Usda;Massachusetts Agricultural Experiment Station [Mas00491];Usda, Nri Grant [2013-03795]	Liu, Cm (通讯作者)，Nanchang Univ, State Key Lab Food Sci & Technol, Nanchang 330047, Jiangxi, Peoples R China;Mcclements, Dj (通讯作者)，Univ Massachusetts, Dept Food Sci, Amherst, Ma 01003 Usa.			Wos:000388775500031	10.1016/J.Foodres.2016.08.014	excipient emulsions have compositions and structures specifically designed to increase the bioavailability of nutraceuticals in foods that they are co-ingested with. in this study, olive oil excipient emulsions were shown to significantly increase the bioaccessibility of carotenoids from tomatoes using a simulated gastrointestinal tract (git) model (p < 0.05): being 8.18 +/- 0.93%, 11.85 +/- 1.76…	Li, Q	Li, Q;Potential Physicochemical Basis Of Mediterranean Diet Effect: Ability Of Emulsified Olive Oil To Increase Carotenoid Bioaccessibility In Raw And Cooked Tomatoes	71
2019	38	High Plasma Glutamate And Low Glutamine-To-Glutamate Ratio Are Associated With Type 2 Diabetes: Case-Cohort Study Within The Predimed Trial	Glutamine;Glutamate;Type-2 Diabetes;Mediterranean Diet	Glucagon-Like Peptide-1;Risk;Metabolism;Insights;Obese	Nutrition Metabolism And Cardiovascular Diseases	Liu, Xiaoran;Zheng, Yan;Guasch-Ferre, Marta;Ruiz-Canela, Miguel;Toledo, Estefania;Clish, Clary;Liang, Liming;Razquin, Cristina;Corella, Dolores;Estruch, Ramon;Fito, Montserrat;Gomez-Gracia, Enrique;Aros, Fernando;Ros, Emilio;Lapetra, Jose;Fiol, Miquel;Serra-Majem, Lluis;Papandreou, Christopher;Martinez-Gonzalez, Miguel A;Hu, Frank B;Salas-Salvado, Jordi	Hosp Son Espases;Univ Malaga;Broad Inst Mit & Harvard Univ;Univ Valencia;Harvard Med Sch;Univ Barcelona;Inst Salud Carlos Iii;Primary Care Div Sevilla;Univ Las Palmas Gran Canaria;Harvard Th Chan Sch Publ Hlth;Univ Navarra;Univ Balearic Isl;Fudan Univ;Rovira & Virgili Univ;Hosp Del Mar Imim;Univ Hosp Alava	Spain;Peoples R China;Usa	Liu, Xiaoran;Zheng, Yan;Guasch-Ferre, Marta;Ruiz-Canela, Miguel;Toledo, Estefania;Clish, Clary;Liang, Liming;Razquin, Cristina;Corella, Dolores;Estruch, Ramon;Fito, Montserrat;Gomez-Gracia, Enrique;Aros, Fernando;Ros, Emilio;Lapetra, Jose;Fiol, Miquel;Serra-Majem, Lluis;Papandreou, Christopher;Martinez-Gonzalez, Miguel A;Hu, Frank B;Salas-Salvado, Jordi	Cardiac & Cardiovascular Systems;Endocrinology & Metabolism;Nutrition & Dietetics	Cardiovascular System & Cardiology;Endocrinology & Metabolism;Nutrition & Dietetics	3	18	38	18	38	OCT	National Institutes Of Health [Niddk-R01Dk 102896]	Salas-Salvado, J (通讯作者)，Rovira & Virgili Univ, Sch Med, Iispv, Dept Biochem & Biotechnol, C St Llorenc 21, Reus 43201, Spain.			Wos:000484832100007	10.1016/J.Numecd.2019.06.005	background and aims: glutamate, glutamine are involved in energy metabolism, and have been related to cardiometabolic disorders. however, their roles in the development of type-2 diabetes (t2d) remain unclear. the aim of this study was to examine the effects of mediterranean diet on associations between glutamine, glutamate, glutamine-to-glutamate ratio, and risk of new-onset t2d in a spanish pop…	Liu, Xr	Liu, Xr;High Plasma Glutamate And Low Glutamine-To-Glutamate Ratio Are Associated With Type 2 Diabetes: Case-Cohort Study Within The Predimed Trial	72
2023	2	Association Of Dietary Patterns With Parkinson'S Disease: A Cross-Sectional Study Based On The United States National Health And Nutritional Examination Survey Database	Dietary Patterns;Parkinson'S Disease;Factor Analysis;Mediterranean Diet	Mediterranean Diet;Inflammation;Risk;Metaanalysis	European Neurology	Xu, Shulan;Li, Wei;Di, Qing	Nanjing Med Univ	Peoples R China	Xu, Shulan;Li, Wei;Di, Qing	Clinical Neurology;Neurosciences	Neurosciences & Neurology	3	6	2	6	42	FEB	缺	Di, Q (通讯作者)，Nanjing Med Univ, Dept Neurol, Nanjing Brain Hosp, Nanjing, Peoples R China.			Wos:000893803500001	10.1159/000527537	introduction: although studies have explored some dietary patterns for parkinson's disease (pd), more other dietary patterns and food item under the dietary pattern are needed to investigate. this study aimed to identify more categories of dietary patterns for pd and further explore the association of single food item with pd. methods: the 2015-2018 us national health and nutritional examination …	Xu, Sl	Xu, Sl;Association Of Dietary Patterns With Parkinson'S Disease: A Cross-Sectional Study Based On The United States National Health And Nutritional Examination Survey Database	73
2018	11	Trajectories Of Mediterranean Diet Adherence And Risk Of Hypertension In China: Results From The Chns Study, 1997-2011	Mediterranean Diet;Group-Based Trajectory Modeling;Hypertension;Blood Pressure	Low-Fat Diets;Blood-Pressure;Metabolic Syndrome;Style Diet;Olive Oil;Metaanalysis;Prevention;Patterns;Health	Nutrients	Gao, Min;Wang, Fengbin;Shen, Ying;Zhu, Xiaorou;Zhang, Xing;Sun, Xinying	Peking Univ	Peoples R China	Gao, Min;Wang, Fengbin;Shen, Ying;Zhu, Xiaorou;Zhang, Xing;Sun, Xinying	Nutrition & Dietetics	Nutrition & Dietetics	2	11	11	11	34	DEC	Beijing Natural Science Foundation [7162105]	Sun, Xy (通讯作者)，Peking Univ, Sch Publ Hlth, Dept Social Med & Hlth Educ, Hlth Sci Ctr, Beijing 100191, Peoples R China.			Wos:000455073200195	10.3390/Nu10122014	evidence indicates that longitudinal changes in dietary patterns may predict variations in blood pressure (bp) and risk of incident hypertension. we aimed to identify distinct trajectories in the levels of mediterranean diet adherence (mda) in china and explore their association with bp levels and hypertension risk using the china health and nutrition survey 1997-2011 data. three levels of mda we…	Gao, M	Gao, M;Trajectories Of Mediterranean Diet Adherence And Risk Of Hypertension In China: Results From The Chns Study, 1997-2011	74
2013	42	The Association Of A Priori And A Posterior Dietary Patterns With The Risk Of Incident Stroke In Chinese Older People In Hong Kong	Dietary Pattern;Stroke;Chinese;Mediterranean Diet;Dash	Coronary-Heart-Disease;Mediterranean Diet;Cardiovascular-Disease;Ischemic-Stroke;Plasma-Concentrations;Health;Mortality;Adherence;Women;Populations	Journal Of Nutrition Health & Aging	Chan, R;Chan, D;Woo, J	Chinese Univ Hong Kong	Peoples R China	Chan, R;Chan, D;Woo, J	Geriatrics & Gerontology;Nutrition & Dietetics	Geriatrics & Gerontology;Nutrition & Dietetics	0	14	42	14	47	OCT	Research Grants Council Of Hong Kong [Cuhk 4101/02M];Hong Kong Jockey Club Charities Trust;Sh Ho Centre For Gerontology And Geriatric;Centre For Nutritional Studies, The Chinese University Of Hong Kong	Chan, R (通讯作者)，Prince Wales Hosp, Rm 124021,10-F Clin Sci Bldg, Shatin, Hong Kong, Peoples R China.			Wos:000327465400002	10.1007/S12603-013-0334-Y	background: dietary patterns can be identified by a priori and a posterior approaches. limited data have related dietary patterns with stroke risk in chinese population. this study examined stroke risk associated with patterns identified by both approaches. data on 1,338 chinese men and 1,397 chinese women aged >= 65 years participating in a cohort study examining the risk factors for osteoporosi…	Chan, R	Chan, R;The Association Of A Priori And A Posterior Dietary Patterns With The Risk Of Incident Stroke In Chinese Older People In Hong Kong	75
2018	48	Diet Quality Indices And Risk Of Type 2 Diabetes Mellitus The Singapore Chinese Health Study	Alternate Mediterranean Diet;Asians;Diet Quality;Dietary Approaches To Stop Hypertension Diet;Dietary Patterns;Healthy Eating Index;Plant-Based Diet Index;Type 2 Diabetes Mellitus	Mediterranean Diet;Insulin-Resistance;Eating Index;Dash Diet;Metaanalysis;Patterns;Adherence;Consumption;Prevention;Biomarkers	American Journal Of Epidemiology	Chen, Guo-Chong;Koh, Woon-Puay;Neelakantan, Nithya;Yuan, Jian-Min;Qin, Li-Qiang;Van Dam, Rob M	Natl Univ Hlth Syst;Univ Pittsburgh;Soochow Univ;Harvard Th Chan Sch Publ Hlth;Duke Nus Med Sch;Natl Univ Singapore	Singapore;Peoples R China;Usa	Chen, Guo-Chong;Koh, Woon-Puay;Neelakantan, Nithya;Yuan, Jian-Min;Qin, Li-Qiang;Van Dam, Rob M	Public, Environmental & Occupational Health	Public, Environmental & Occupational Health	2	28	51	28	37	DEC	Us National Institutes Of Health [R01 Ca144034, Um1 Ca182876];Nationalmedical Research Council, Singapore [Nmrc/Csa/0055/2013];China Scholarship Council	Van Dam, Rm (通讯作者)，Natl Univ Singapore, Saw Swee Hock Sch Publ Hlth, 12 Sci Dr 2,Tahir Fdn Bldg,Block Md1,10-01U, Singapore 117549, Singapore;Van Dam, Rm (通讯作者)，Natl Univ Hlth Syst, 12 Sci Dr 2,Tahir Fdn Bldg,Block Md1,10-01U, Singapore 117549, Singapore.			Wos:000453091000019	10.1093/Aje/Kwy183	we aimed to test whether predefined dietary patterns that are inversely related to risk of type 2 diabetes (t2d) in western populations were similarly associated with lower t2d risk in an asian population. we included 45,411 middle-aged and older participants (ages 45-74 years) in the singapore chinese health study who were free of diabetes, cancer, and cardiovascular disease at baseline (1993-19…	Chen, Gc	Chen, Gc;Diet Quality Indices And Risk Of Type 2 Diabetes Mellitus The Singapore Chinese Health Study	76
2020	12	Effect Of Polyphenols On Her2-Positive Breast Cancer And Related Mirnas: Epigenomic Regulation	Chemoresistance;Mediterranean Diet;Oncomir;Tumor Suppressor Mir;Erbb2;Antitumorigenic Activity;Prevention;Low Toxicity	Open-Label;In-Vitro;Trastuzumab Emtansine;Biological Subtypes;Current Knowledge;Down-Regulation;Mammary-Tumors;Up-Regulation;Double-Blind;Cell-Growth	Food Research International	Zabaleta, Maria Elexpuru;Yuliett Forbes-Hernandez, Tamara;Simal-Gandara, Jesus;Luis Quiles, Jose;Cianciosi, Danila;Bullon, Beatriz;Giampieri, Francesca;Battino, Maurizio	Jiangsu Univ;Univ Politecn Marche;Northwest Univ;Polytech Univ Marche;Univ Vigo;Univ Seville;Univ Granada	Spain;Peoples R China;Italy	Zabaleta, Maria Elexpuru;Yuliett Forbes-Hernandez, Tamara;Simal-Gandara, Jesus;Luis Quiles, Jose;Cianciosi, Danila;Bullon, Beatriz;Giampieri, Francesca;Battino, Maurizio	Food Science & Technology	Food Science & Technology	1	9	12	9	146	NOV	Juan De La Cierva-Formacion	Battino, M (通讯作者)，Univ Politecn Marche, Fac Med, Disco, Via Ranieri 65, I-60131 Ancona, Italy;Giampieri, F (通讯作者)，Univ Politecn Marche, Fac Med, Via Ranieri 65, I-60131 Ancona, Italy.			Wos:000593943600010	10.1016/J.Foodres.2020.109623	her2-positive breast cancer is one of the most aggressive subtypes accounting for nearly 30% of diagnosed cases. it is associated with reduced disease-free survival, tumor invasiveness, and a poor overall prognosis. unfortunately, numerous patients develop resistance to conventional therapies; therefore, many ongoing clinical trials are testing new possible treatments. polyphenols are the main bi…	Zabaleta, Me	Zabaleta, Me;Effect Of Polyphenols On Her2-Positive Breast Cancer And Related Mirnas: Epigenomic Regulation	77
2022	5	Higher Dietary Inflammation Potential And Certain Dietary Patterns Are Associated With Polycystic Ovary Syndrome Risk In China: A Case-Control Study	Polycystic Ovary Syndrome;Dietary Pattern;Dietary Inflammatory Index;Inflammation Markers;Food Frequency Questionnaire	Mean Platelet Volume;Insulin-Resistance;Physical-Activity;Lymphocyte Ratio;Women;Index;Pcos;Neutrophil;Definition;Metabolism	Nutrition Research	Wang, Qi;Sun, Yan;Xu, Qian;Liu, Weili;Wang, Panlin;Yao, Jing;Zhao, Aili;Chen, Yiqin;Wang, Wenxiang	Fujian Med Univ;Affiliated Hosp Fujian Med Univ	Peoples R China	Wang, Qi;Sun, Yan;Xu, Qian;Liu, Weili;Wang, Panlin;Yao, Jing;Zhao, Aili;Chen, Yiqin;Wang, Wenxiang	Nutrition & Dietetics	Nutrition & Dietetics	3	22	5	22	75	APR	National Natural Science Foun-Dation Of China [82170908];Natural Science Foundation Of Fujian Province [2019J01312, 2019J01513];Medical In-Novation Project Of The Fujian Provincial Health Commis-Sion [2019-Cxb-12];Open Fund Project Of Fujian Province Key Laboratory Of Environment And Health [Gwgxzd-202003]	Wang, Wx (通讯作者)，Fujian Med Univ, Sch Publ Hlth, Fujian Prov Key Lab Environm & Hlth, Fuzhou 350122, Fujian, Peoples R China.			Wos:000782580900001	10.1016/J.Nutres.2021.12.006	the pathogenesis of polycystic ovary syndrome (pcos) remains unclear; however, inflam-mation is involved in pcos progression and can be regulated by diet. we therefore hypoth-esized that diet may play an important role in the process of pcos. this study aimed to investigate specific dietary patterns associated with pcos through a case-control study in-volving 527 participants and conducted in fuz…	Wang, Q	Wang, Q;Higher Dietary Inflammation Potential And Certain Dietary Patterns Are Associated With Polycystic Ovary Syndrome Risk In China: A Case-Control Study	78
2021	12	Dietary Interventions: A Promising Treatment For Polycystic Ovary Syndrome	Polycystic Ovary Syndrome;Dietary Interventions;Dietary Pattern	Stop Hypertension Diet;Low Glycemic Index;Calorie Ketogenic Diet;Dash Diet;Mediterranean Diet;Insulin Sensitivity;Position Statement;Metabolic Profiles;Body-Composition;Obese Women	Annals Of Nutrition And Metabolism	Che, Xuan;Chen, Zhuo;Liu, Mingqi;Mo, Zhongcheng	Guilin Med Univ;Yueyang Women & Childrens Med Ctr;Univ South China	Peoples R China	Che, Xuan;Chen, Zhuo;Liu, Mingqi;Mo, Zhongcheng	Endocrinology & Metabolism;Nutrition & Dietetics	Endocrinology & Metabolism;Nutrition & Dietetics	5	38	12	38	83	DEC	Guangxi Natural Science Foundation [2020Gxnsfaa238008];Horizontal Cooperation Project With Yueyang Women & Children'S Medical Center;Foundation For Guangxi Key Laboratory Of Diabetic Systems Medicine [20-065-77]	Mo, Zc (通讯作者)，Guilin Med Univ, Guangxi Key Lab Diabet Syst Med, Guilin, Peoples R China;Mo, Zc (通讯作者)，Guilin Med Univ, Guangxi Prov Postgrad Cotraining Base Cooper, Yueyang, Peoples R China;Mo, Zc (通讯作者)，Yueyang Women & Childrens Med Ctr, Yueyang, Peoples R China.			Wos:000704528400001	10.1159/000519302	background: dietary interventions as a first-line treatment for patients with polycystic ovary syndrome (pcos) have been evaluated, but the optimal diet has not been determined. proper diet and the maintenance of adequate nutritional status are of great importance in the prevention of this disorder, and therapeutics and dietary habits play an important role in the recovery of patients with pcos. …	Che, X	Che, X;Dietary Interventions: A Promising Treatment For Polycystic Ovary Syndrome	79
2022	5	Isocaloric-Restricted Mediterranean Diet And Chinese Diets High Or Low In Plants In Adults With Prediabetes	Overweight;Prediabetes;Mediterranean Diet;Plant-Based Diet;Oral Glucose Tolerance Test;Continuous Glucose Monitoring	Weight-Loss;Insulin Sensitivity;Fat;Protein;Carbohydrate;Prevention;Management;Nutrition;Consensus	Journal Of Clinical Endocrinology & Metabolism	Luo, Yaogan;Wang, Jiqiu;Sun, Liang;Gu, Weiqiong;Zong, Geng;Song, Boyu;Shen, Chongrong;Zhou, Puchen;Chen, Yufei;Wu, Yanpu;Lin, Huibin;Zheng, He;Ni, Mengshan;Yang, Xiaowei;Chen, Yanru;Xu, Xinming;Zhang, Juan;Shi, Juan;Zhang, Ru;Hu, Jinfen;Hou, Hong;Lu, Ling;Xu, Xiaoqiang;Liang, Liming;Liu, Ruixin;Liu, Xiaoran;Li, Huaixing;Hong, Jie;Wang, Weiqing;Lin, Xu;Ning, Guang	Univ Chinese Acad Sci;Aimigene Inst;Rush Univ;Chinese Acad Sci;Harvard Th Chan Sch Publ Hlth;Shanghai Jiao Tong Univ;Fudan Univ;Saic Volkswagen Automot Co Ltd	Peoples R China;Usa	Luo, Yaogan;Wang, Jiqiu;Sun, Liang;Gu, Weiqiong;Zong, Geng;Song, Boyu;Shen, Chongrong;Zhou, Puchen;Chen, Yufei;Wu, Yanpu;Lin, Huibin;Zheng, He;Ni, Mengshan;Yang, Xiaowei;Chen, Yanru;Xu, Xinming;Zhang, Juan;Shi, Juan;Zhang, Ru;Hu, Jinfen;Hou, Hong;Lu, Ling;Xu, Xiaoqiang;Liang, Liming;Liu, Ruixin;Liu, Xiaoran;Li, Huaixing;Hong, Jie;Wang, Weiqing;Lin, Xu;Ning, Guang	Endocrinology & Metabolism	Endocrinology & Metabolism	3	13	5	13	40	JUL 14	Strategic Priority Cas Project [Xdb38000000];Chinese Academy Of Sciences [Zdbs-Ssw-Dqc-02, Kjzd-Ew-G20-02];Ministry Of Science And Technology Of China [2018Yfc1313800, 2018Yfc1314800];National Natural Science Foundation Of China [81970684, 91957124, 81822009];Shanghai Municipal Science And Technology Major Project [2017Shzdzx01];Outstanding Academic Leader Project Of Shanghai Municipal Health Com…	Wang, Jq;Ning, G (通讯作者)，Shanghai Jiao Tong Univ, Sch Med, Rui Jin Hosp, Minist Hlth,Dept Endocrine & Metab Dis,Key Lab En, 197 Rui Jin 2Nd Rd, Shanghai 200025, Peoples R China;Lin, X (通讯作者)，Chinese Acad Sci, Shanghai Inst Nutr & Hlth, 320 Yue Yang Rd, Shanghai 200031, Peoples R China.			Wos:000805442800001	10.1210/Clinem/Dgac303	context calorie restriction plus dietary advice is suggested as a preventive strategy for individuals with obesity and prediabetes; however, optimal diet is still debatable. we aimed to compare the effects of mediterranean diet (md) and chinese diets high or low in plants on body weight and glucose homeostasis among high-risk chinese. subjects and methods in this parallel-arm randomized controlle…	Luo, Yg	Luo, Yg;Isocaloric-Restricted Mediterranean Diet And Chinese Diets High Or Low In Plants In Adults With Prediabetes	80
2019	44	Dietary Patterns And Risk Of Hepatocellular Carcinoma Among Us Men And Women	缺失字段	Coronary-Heart-Disease;Fatty Liver-Disease;Mediterranean Diet;Igf-I;Cancer;Questionnaire;Index;Milk;Reproducibility;Consumption	Hepatology	Ma, Yanan;Yang, Wanshui;Simon, Tracey G;Smith-Warner, Stephanie A;Fung, Teresa T;Sui, Jing;Chong, Dawn;Trang Vopham;Meyerhardt, Jeffrey A;Wen, Deliang;Giovannucci, Edward L;Chan, Andrew T;Zhang, Xuehong	Harvard Med Sch;Anhui Med Univ;Southeast Univ;Massachusetts Gen Hosp;Natl Canc Ctr Singapore;Brigham & Womens Hosp;Harvard Th Chan Sch Publ Hlth;Dana Farber Canc Inst;China Med Univ	Singapore;Peoples R China;Usa	Ma, Yanan;Yang, Wanshui;Simon, Tracey G;Smith-Warner, Stephanie A;Fung, Teresa T;Sui, Jing;Chong, Dawn;Trang Vopham;Meyerhardt, Jeffrey A;Wen, Deliang;Giovannucci, Edward L;Chan, Andrew T;Zhang, Xuehong	Gastroenterology & Hepatology	Gastroenterology & Hepatology	0	29	46	29	47	AUG	Nci Nih Hhs [Um1 Ca167552, R03 Ca176717, K07 Ca188126, T32 Ca009001, P01 Ca087969, Um1 Ca186107] Funding Source: Medline;Niddk Nih Hhs [K24 Dk098311, P30 Dk046200] Funding Source: Medline	Zhang, Xh (通讯作者)，Harvard Med Sch, 181 Longwood Ave Room 453, Boston, Ma 02115 Usa;Zhang, Xh (通讯作者)，Brigham & Womens Hosp, 181 Longwood Ave Room 453, Boston, Ma 02115 Usa.			Wos:000478636000012	10.1002/Hep.30362	although adherence to healthy dietary guidelines has been associated with a reduced risk of several health outcomes, including cardiovascular diseases, type 2 diabetes, and some cancers, little is known about the role of dietary patterns in the development of hepatocellular carcinoma (hcc). we prospectively assessed the associations of three key commonly used a priori dietary patterns-the alterna…	Ma, Yn	Ma, Yn;Dietary Patterns And Risk Of Hepatocellular Carcinoma Among Us Men And Women	81
2022	3	A Priori Dietary Patterns And Cardiovascular Disease Incidence In Adult Population-Based Studies: A Review Of Recent Evidence	Dietary Pattern;Cardiovascular Disease;Healthy Diet;Mediterranean Diet;Dash Diet;Population-Based Studies	缺失字段	Critical Reviews In Food Science And Nutrition	Wong, Martin M H;Louie, Jimmy Chun Yu	Univ Hong Kong	Peoples R China	Wong, Martin M H;Louie, Jimmy Chun Yu	Food Science & Technology;Nutrition & Dietetics	Food Science & Technology;Nutrition & Dietetics	0	10	3	10	101	JUL 22	缺	Louie, Jcy (通讯作者)，Univ Hong Kong, Pokfulam, 5S-14 Kadoorie Biol Sci Bldg,1 Pokfulam Rd, Hong Kong, Peoples R China.			Wos:000627180800001	10.1080/10408398.2021.1897517	cardiovascular disease (cvd) is the leading cause of death worldwide. studies using the a priori dietary pattern approach have been criticized for the heterogeneity of their scoring methods. this review aimed to evaluate the evidence on the association between a priori dietary patterns and cvd incidence in recent adult population-based studies. similar to the conclusions of previous systematic re…	Wong, Mmh	Wong, Mmh;A Priori Dietary Patterns And Cardiovascular Disease Incidence In Adult Population-Based Studies: A Review Of Recent Evidence	82
2017	26	Demographic And Lifestyle Factors Associated With Adherence To The Mediterranean Diet In Relation To Overweight/Obesity Among Israeli Adolescents: Findings From The Mabat Israeli National Youth Health And Nutrition Survey	Mediterranean Diet;Kidmed;Israeli Adolescents;Overweight;Obesity;Mabat	Body-Mass Index;Quality Index;Childhood Obesity;Eating-Disorders;Greek Children;Sample;Food;Prevalence;Knowledge;Rates	Public Health Nutrition	Peng, Wen;Goldsmith, Rebecca;Berry, Elliot M	Hebrew Univ Jerusalem;Jiangsu Univ;Minist Hlth	Israel;Peoples R China	Peng, Wen;Goldsmith, Rebecca;Berry, Elliot M	Public, Environmental & Occupational Health;Nutrition & Dietetics	Public, Environmental & Occupational Health;Nutrition & Dietetics	0	19	27	19	33	APR	缺	Berry, Em (通讯作者)，Hebrew Univ Jerusalem, Hadassah Med Sch, Braun Sch Publ Hlth, Dept Human Nutr & Metab, Il-9112102 Jerusalem, Israel.			Wos:000398199000013	10.1017/S1368980016002779	objectiveto investigate demographic and lifestyle factors associated with adherence to the mediterranean diet (md) in israeli adolescents.designcross-sectional.settingschool-based.subjectsschoolchildren (n 5268) aged 11-19 years answered self-administered questionnaires on food consumption, eating habits and lifestyle; a subset (n 578) also completed 24 h food recalls.resultsusing a modified kidm…	Peng, W	Peng, W;Demographic And Lifestyle Factors Associated With Adherence To The Mediterranean Diet In Relation To Overweight/Obesity Among Israeli Adolescents: Findings From The Mabat Israeli National Youth Health And Nutrition Survey	83
2021	24	Mediterranean Diet And Mortality In People With Cardiovascular Disease: A Meta-Analysis Of Prospective Cohort Studies	Mediterranean Diet;Secondary Prevention;Cardiovascular Disease;Mortality;Meta-Analysis;Cohort Studies	Coronary-Heart-Disease;Myocardial-Infarction;Risk-Factors;Survival;Style;Complications;Adherence;Pattern	Nutrients	Tang, Chengyao;Wang, Xiaowen;Qin, Li-Qiang;Dong, Jia-Yi	Osaka Univ;Peking Univ;Soochow Univ	Japan;Peoples R China	Tang, Chengyao;Wang, Xiaowen;Qin, Li-Qiang;Dong, Jia-Yi	Nutrition & Dietetics	Nutrition & Dietetics	1	9	24	9	36	AUG	缺	Dong, Jy (通讯作者)，Osaka Univ, Grad Sch Med, Dept Social Med, Publ Hlth, Osaka 5650871, Japan.			Wos:000690073000001	10.3390/Nu13082623	the association of the mediterranean diet (md) with mortality among people with a history of cardiovascular disease (cvd) has not been systematically examined. hereby, our objective was to investigate the association of md with all-cause and cardiovascular mortality in people with a history of cvd. we searched five electronic databases including embase, pubmed, scopus, web of science, and cochran…	Tang, Cy	Tang, Cy;Mediterranean Diet And Mortality In People With Cardiovascular Disease: A Meta-Analysis Of Prospective Cohort Studies	84
2019	13	Adherence To The Mediterranean Diet Was Positively Associated With Micronutrient Adequacy And Negatively Associated With Dietary Energy Density Among Adolescents	Dietary Energy Density;Israeli Adolescents;Kidmed;Mabat;Mediterranean Diet;Micronutrient Profile	Quality Index;Life-Style;Nutritional Adequacy;Waist Circumference;Obesity Prevalence;Greek Children;National Diet;Food;Sample;Adiposity	Journal Of Human Nutrition And Dietetics	Peng, W;Berry, E M;Goldsmith, R	Hebrew Univ Jerusalem;Qinghai Univ;Minist Hlth	Israel;Peoples R China	Peng, W;Berry, E M;Goldsmith, R	Nutrition & Dietetics	Nutrition & Dietetics	1	12	13	12	42	FEB	缺	Goldsmith, R (通讯作者)，Minist Hlth, Publ Hlth Serv, Nutr Div, Il-9101002 Jerusalem, Israel.			Wos:000456685100005	10.1111/Jhn.12602	background the possible associations between adherence to the mediterranean diet and micronutrient and energy intakes are unknown among israeli adolescents. methods a cross-sectional, nationally representative, school-based study was conducted in israeli adolescents. schoolchildren (n = 5005), aged 11-18 years, who completed a food frequency questionnaire and had complete data to compose a 14-ite…	Peng, W	Peng, W;Adherence To The Mediterranean Diet Was Positively Associated With Micronutrient Adequacy And Negatively Associated With Dietary Energy Density Among Adolescents	85
2021	1	Fasting, Nutrition And Weight Loss: An Approach To Refine Non-Alcoholic Fatty Liver Disease	Fasting;Non-Alcoholic Fatty Liver Disease (Nafld);Nutrition;Obesity;Weight Loss	Mediterranean Diet;Molecular-Mechanisms;Caloric Restriction;Bariatric Surgery;Hepatic Steatosis;Ramadan;Management;Obesity;Prevalence;Diagnosis	Journal Of Nutritional Science And Vitaminology	Al-Samhari, Galal A;Al-Mushiki, Gaber M;Tamrakar, Rashi;Abdullahi, Gibirima;Lin, Yue-Dong;Tang, Xian-Yan	Guangxi Med Univ	Peoples R China	Al-Samhari, Galal A;Al-Mushiki, Gaber M;Tamrakar, Rashi;Abdullahi, Gibirima;Lin, Yue-Dong;Tang, Xian-Yan	Nutrition & Dietetics	Nutrition & Dietetics	5	9	1	9	98	缺失字段	National Natural Sci-Ence Foundation Of China [81502890, 81960615];China Medical Board [14-202, 19-307]	Tang, Xy (通讯作者)，Guangxi Med Univ, Sch Publ Hlth, Nanning, Guangxi Zhuang, Peoples R China.			Wos:000739835200002	缺失字段	non-alcoholic fatty liver disease (nafld) is considered as one of the most common causes of chronic liver disease. it includes a group of conditions associated with fat deposition in liver cells. also, nafld is strongly associated with obesity and insulin resistance (ir). until now, there is no pharmacological treatment validated for this disease. fasting, nutritional intervention, and weight los…	Al-Samhari, Ga	Al-Samhari, Ga;Fasting, Nutrition And Weight Loss: An Approach To Refine Non-Alcoholic Fatty Liver Disease	86
2019	51	The Impact Of Major Dietary Patterns On Glycemic Control, Cardiovascular Risk Factors, And Weight Loss In Patients With Type 2 Diabetes: A Network Meta-Analysis	Cardiovascular Risk Factors;Diet;Glycemic Control;Network Meta-Analysis;Type 2 Diabetes;Weight Loss	Low-Carbohydrate Diet;Monounsaturated Fatty-Acids;Impaired Glucose-Tolerance;Mediterranean Diet;Systematic Reviews;Olive Oil;Mellitus;Consensus;Therapy;Follow	Journal Of Evidence Based Medicine	Pan, Bei;Wu, Yiting;Yang, Qingxia;Ge, Long;Gao, Caiyun;Xun, Yangqin;Tian, Jinhui;Ding, Guowu	Lanzhou Univ	Peoples R China	Pan, Bei;Wu, Yiting;Yang, Qingxia;Ge, Long;Gao, Caiyun;Xun, Yangqin;Tian, Jinhui;Ding, Guowu	Medicine, General & Internal	General & Internal Medicine	2	12	54	12	62	FEB	缺	Ding, Gw (通讯作者)，Lanzhou Univ, Evidence Based Med Ctr, Sch Publ Hlth, 199 Dong Gang West Rd, Lanzhou, Gansu, Peoples R China.			Wos:000680087400005	10.1111/Jebm.12312	objective to comprehensively compare the differences between major dietary patterns in improving glycemic control, cardiovascular risk, and weight loss for patients with type 2 diabetes. method we systematically searched pubmed, embase, and the cochrane central register of controlled trials (central) to identify randomized controlled trials (rcts) that compared the efficacy of mediterranean, low-…	Pan, B	Pan, B;The Impact Of Major Dietary Patterns On Glycemic Control, Cardiovascular Risk Factors, And Weight Loss In Patients With Type 2 Diabetes: A Network Meta-Analysis	87
2009	98	Health In The Occupied Palestinian Territory 3 Cardiovascular Diseases, Diabetes Mellitus, And Cancer In The Occupied Palestinian Territory	缺失字段	Coronary-Heart-Disease;Preventing Chronic Diseases;University-Students;Mediterranean Diet;Metabolic Syndrome;Public-Health;Risk-Factors;Obesity;Adolescents;Undernutrition	Lancet	Husseini, Abdullatif;Abu-Rmeileh, Niveen M E;Mikki, Nahed;Ramahi, Tarik M;Abu Ghosh, Heidar;Barghuthi, Nadim;Khalili, Mohammad;Bjertness, Espen;Holmboe-Ottesen, Gerd;Jervell, Jak	Palestinian Med Relief Soc;Birzeit Univ;Minist Hlth;Tibet Univ;Univ Oslo;Yale Univ;Un	Palestine;Peoples R China;Israel;Usa;Norway	Husseini, Abdullatif;Abu-Rmeileh, Niveen M E;Mikki, Nahed;Ramahi, Tarik M;Abu Ghosh, Heidar;Barghuthi, Nadim;Khalili, Mohammad;Bjertness, Espen;Holmboe-Ottesen, Gerd;Jervell, Jak	Medicine, General & Internal	General & Internal Medicine	0	8	99	8	80	MAR 21	Norwegian Programme For Development, Research And Education	Husseini, A (通讯作者)，Birzeit Univ, Inst Community & Publ Hlth, Pob 14, Birzeit, Israel.			Wos:000264398200032	10.1016/S0140-6736(09)60109-4	heart disease, cerebrovascular disease, and cancer are the major causes of morbidity and mortality in the occupied palestinian territory, resulting in a high direct cost of care, high indirect cost in loss of production, and much societal stress. the rates of the classic risk factors for atherosclerotic disease-namely, hypertension, diabetes mellitus, tobacco smoking, and dyslipidaemia-are high a…	Husseini, A	Husseini, A;Health In The Occupied Palestinian Territory 3 Cardiovascular Diseases, Diabetes Mellitus, And Cancer In The Occupied Palestinian Territory	88
2016	120	Dietary Patterns And Risk Of Dementia: A Systematic Review And Meta-Analysis Of Cohort Studies	Alzheimer'S Disease;Dementia;Dietary Patterns;Diet;The Mediterranean Diet;Meta-Analysis	Mild Cognitive Impairment;Incident Alzheimer-Disease;Mediterranean Diet;Vitamin-D;Alcohol-Consumption;Fatty-Acids;Caloric-Intake;Follow-Up;Smoking;Decline	Molecular Neurobiology	Cao, Lei;Tan, Lan;Wang, Hui-Fu;Jiang, Teng;Zhu, Xi-Chen;Lu, Huan;Tan, Meng-Shan;Yu, Jin-Tai	Univ Calif San Francisco;Qingdao Univ;Nanjing Med Univ	Peoples R China;Usa	Cao, Lei;Tan, Lan;Wang, Hui-Fu;Jiang, Teng;Zhu, Xi-Chen;Lu, Huan;Tan, Meng-Shan;Yu, Jin-Tai	Neurosciences	Neurosciences & Neurology	3	58	125	58	68	NOV	National Natural Science Foundation Of China [81471309, 81371406, 81171209];Shandong Provincial Outstanding Medical Academic Professional Program;Qingdao Key Health Discipline Development Fund;Qingdao Outstanding Health Professional Development Fund	Tan, L;Yu, Jt (通讯作者)，Nanjing Med Univ, Qingdao Municipal Hosp, Dept Neurol, Nanjing, Peoples R China;Tan, L;Yu, Jt (通讯作者)，Qingdao Univ, Sch Med, Qingdao Municipal Hosp, Dept Neurol, 5 Donghai Middle Rd, Qingdao 266071, Shandong, Peoples R China;Yu, Jt (通讯作者)，Univ Calif San Francisco, Dept Neurol, Memory & Aging Ctr, San Francisco, Ca 94158 Usa.			Wos:000387231300029	10.1007/S12035-015-9516-4	dietary patterns and some dietary components have been linked with dementia. we therefore performed a meta-analysis of available studies to determine whether there is an association between diet and risk of dementia. we included eligible articles and estimated risk ratio (rr) with 95 % confidence intervals (95 % cis). finally, there were 43 trials that met the inclusion standard. some food intake…	Cao, L	Cao, L;Dietary Patterns And Risk Of Dementia: A Systematic Review And Meta-Analysis Of Cohort Studies	89
2022	11	Dietary Patterns And Gut Microbiota Changes In Inflammatory Bowel Disease: Current Insights And Future Challenges	Inflammatory Bowel Disease (Ibd);Food Ingredients;Gut Microbiota;Westernized Diet;Dietary Strategies	Olive Oil Polyphenols;High-Protein Diet;Low-Fodmap Diet;Carbohydrate-Diet;Mediterranean Diet;Ulcerative-Colitis;Crohns-Disease;Fatty-Acid;Risk;Prevalence	Nutrients	Yan, Jing;Wang, Lei;Gu, Yu;Hou, Huiqin;Liu, Tianyu;Ding, Yiyun;Cao, Hailong	Tianjin Med Univ;Air Force Med Univ;Chengde Med Coll	Peoples R China	Yan, Jing;Wang, Lei;Gu, Yu;Hou, Huiqin;Liu, Tianyu;Ding, Yiyun;Cao, Hailong	Nutrition & Dietetics	Nutrition & Dietetics	12	20	11	20	181	OCT	缺	Cao, Hl (通讯作者)，Tianjin Med Univ, Tianjin Inst Digest Dis, Dept Gastroenterol & Hepatol, Tianjin Key Lab Digest Dis,Gen Hosp, Tianjin 300052, Peoples R China.			Wos:000867951300001	10.3390/Nu14194003	inflammatory bowel disease (ibd) is a result of a complex interplay between genes, host immune response, gut microbiota, and environmental factors. as one of the crucial environmental factors, diet plays a pivotal role in the modulation of gut microbiota community and the development of ibd. in this review, we present an overview of dietary patterns involved in the pathogenesis and management of …	Yan, J	Yan, J;Dietary Patterns And Gut Microbiota Changes In Inflammatory Bowel Disease: Current Insights And Future Challenges	90
2022	4	Non-Linear Association Between Mediterranean Diet And Depressive Symptom In Us Adults: A Cross-Sectional Study	Mediterranean Diet;Depressive Symptom;Weighted Generalized Additive Model;Random Forest;Multivariate Logistic Regression Models	Etiology	Frontiers In Psychiatry	Fan, Yaohua;Zhao, Lijun;Deng, Zhiyuan;Li, Mengzhu;Huang, Zifeng;Zhu, Meiling;Xu, Wenhua	Gaozhou Hosp Tradit Chinese Med;Guangzhou Univ Chinese Med	Peoples R China	Fan, Yaohua;Zhao, Lijun;Deng, Zhiyuan;Li, Mengzhu;Huang, Zifeng;Zhu, Meiling;Xu, Wenhua	Psychiatry	Psychiatry	4	6	4	6	48	JUL 15	缺	Zhu, Ml;Xu, Wh (通讯作者)，Guangzhou Univ Chinese Med, Shenzhen Hosp Integrated Tradit Chinese & Western, Shenzhen, Peoples R China.			Wos:000834211700001	10.3389/Fpsyt.2022.936283	the mediterranean diet (med), a dietary pattern rich in fruits and vegetables, whole grains, legumes, nuts, fish, and olive oil, has anti-oxidative and anti-inflammatory effects. although some data suggest that med adherence is associated with decreased manifestation of depressive symptoms, it remains necessary to further analyze this apparent non-linear association as well as the influence of di…	Fan, Yh	Fan, Yh;Non-Linear Association Between Mediterranean Diet And Depressive Symptom In Us Adults: A Cross-Sectional Study	91
2019	59	Dietary Pattern In Midlife And Cognitive Impairment In Late Life: A Prospective Study In Chinese Adults	Diet Pattern;Cognition;Chinese;Epidemiological Study;Cohort Study;Mediterranean Diet;Dietary Approaches To Stop Hypertension Diet;Healthy Eating Index;Plant-Based Diet Index	Mini-Mental-State;Population-Based Sample;Stop Hypertension Diet;Mediterranean Diet;Older-Adults;Decline;Singapore;Dementia;Health;Cohort	American Journal Of Clinical Nutrition	Wu, Jing;Song, Xingyue;Chen, Guo-Chong;Neelakantan, Nithya;Van Dam, Rob M;Feng, Lei;Yuan, Jian-Min;Pan, An;Koh, Woon-Puay	Huazhong Univ Sci & Technol;Soochow Univ;Univ Pittsburgh;Harvard Th Chan Sch Publ Hlth;Natl Univ Singapore Singapore;Natl Univ Hlth Syst;Natl Univ Singapore;Duke Nus Med Sch Singapore	Singapore;Peoples R China;Usa	Wu, Jing;Song, Xingyue;Chen, Guo-Chong;Neelakantan, Nithya;Van Dam, Rob M;Feng, Lei;Yuan, Jian-Min;Pan, An;Koh, Woon-Puay	Nutrition & Dietetics	Nutrition & Dietetics	4	39	62	39	41	OCT	National Medical Research Council, Singapore [Nmrc/Csa/0055/2013];Nih [R01 Ca144034, Um1 Ca182876];Saw Swee Hock School Of Public Health, National University Of Singapore;National Key Research And Development Program Of China [2017Yfc0907504];Hubei Province Science Fund For Distinguished Young Scholars [2018Cfa033]	Pan, A (通讯作者)，Huazhong Univ Sci & Technol, Tongji Med Coll, Dept Epidemiol & Biostat, Wuhan, Hubei, Peoples R China;Pan, A (通讯作者)，Huazhong Univ Sci & Technol, Tongji Med Coll, Minist Educ, Key Lab Environm & Hlth, Wuhan, Hubei, Peoples R China;Pan, A (通讯作者)，Huazhong Univ Sci & Technol, Tongji Med Coll, State Key Lab Environm Hlth Incubating, Sch Publ Hlth, Wuhan, Hubei, Peoples R China;Koh, Wp (通…			Wos:000488198500018	10.1093/Ajcn/Nqz150	background: prospective studies linking dietary pattern and cognitive function in the elderly are limited in asian populations. objective: we examined the associations between various healthful dietary patterns and risk of cognitive impairment in chinese adults. methods: we used data from the singapore chinese health study of 16,948 men and women who were aged 45-74 y at baseline (1993-1998) and …	Wu, J	Wu, J;Dietary Pattern In Midlife And Cognitive Impairment In Late Life: A Prospective Study In Chinese Adults	92
2023	0	Interaction Between Rheumatoid Arthritis And Mediterranean Diet On The Risk Of Cardiovascular Disease For The Middle Aged And Elderly From National Health And Nutrition Examination Survey (Nhanes)	Rheumatoid Arthritis;Mediterranean Diet;Cardiovascular Diseases;Antagonistic Effect;Nhanes	Inflammation;Prevalence;Quality;Adults	Bmc Public Health	Zhan, Yuwei;Yang, Zhou;Liu, Ying;Zhan, Feng;Lin, Shudian	Hainan Med Univ	Peoples R China	Zhan, Yuwei;Yang, Zhou;Liu, Ying;Zhan, Feng;Lin, Shudian	Public, Environmental & Occupational Health	Public, Environmental & Occupational Health	5	5	0	5	35	MAR 31	缺	Lin, Sd (通讯作者)，Hainan Med Univ, Hainan Gen Hosp, Rheumatol Dept, Hainan Affiliated Hosp, 19 Xiuhua Rd, Haikou 570311, Hainan, Peoples R China.			Wos:000983433000005	10.1186/S12889-023-15478-1	backgroundcardiovascular diseases (cvd) occurrence were associated with rheumatoid arthritis (ra) and mediterranean diet (md), but few studies have been conducted to explore the combined effect. this study was to outline the relationship of coexistence of ra and md on the risk of cvd based on the national health and nutrition examination survey (nhanes) database.methodsthe data of this cross-sect…	Zhan, Yw	Zhan, Yw;Interaction Between Rheumatoid Arthritis And Mediterranean Diet On The Risk Of Cardiovascular Disease For The Middle Aged And Elderly From National Health And Nutrition Examination Survey (Nhanes)	93
2023	2	Effect Of Nutrition In Alzheimer'S Disease: A Systematic Review	Alzheimer'S Disease;Nutrition;Microbiota;Western Diet;Mediterranean Diet	Omega-3-Fatty-Acids;Metaanalysis;Decline;Diet	Frontiers In Neuroscience	Lou, Inmaculada Xu;Ali, Kamran;Chen, Qilan	Zhejiang Chinese Med Univ;Zhejiang Univ;Hangzhou Hosp Tradit Chinese Med	Peoples R China	Lou, Inmaculada Xu;Ali, Kamran;Chen, Qilan	Neurosciences	Neurosciences & Neurology	3	3	2	3	66	MAY 4	缺	Chen, Ql (通讯作者)，Hangzhou Hosp Tradit Chinese Med, Dept Cardiol, Hangzhou, Zhejiang, Peoples R China.			Wos:000991550500001	10.3389/Fnins.2023.1147177	background and objective: alzheimer's disease (ad) is a progressive neurodegenerative disease characterized by declining cognitive ability. currently, there are no effective treatments for this condition. however, certain measures, such as nutritional interventions, can slow disease progression. therefore, the objective of this systematic review was to identify and map the updates of the last 5 y…	Lou, Ix	Lou, Ix;Effect Of Nutrition In Alzheimer'S Disease: A Systematic Review	94
2022	0	Long-Term Diet Quality And Its Change In Relation To Late-Life Subjective Cognitive Decline	Diet Quality;Alternate Mediterranean Diet;Dietary Approaches To Stop Hypertension;Alternate Healthy Eating Index 2010;Subjective Cognitive Decline	Mediterranean Diet;Association;Impairment;Adherence;Dementia;Disease;Questionnaire;Inflammation;Adiponectin;Patterns	American Journal Of Clinical Nutrition	Yuan, Changzheng;Cao, Yaying;Ascherio, Alberto;Okereke, Olivia, I;Zong, Geng;Grodstein, Francine;Hofman, Albert;Willett, Walter C	Erasmus Mc;Harvard Med Sch;Brigham & Womens Hosp;Chinese Acad Sci;Harvard Th Chan Sch Publ Hlth;Zhejiang Univ	Netherlands;Peoples R China;Usa	Yuan, Changzheng;Cao, Yaying;Ascherio, Alberto;Okereke, Olivia, I;Zong, Geng;Grodstein, Francine;Hofman, Albert;Willett, Walter C	Nutrition & Dietetics	Nutrition & Dietetics	0	2	0	2	46	JAN	Nih [Um1 Ca186107];Zhejiang University Education Foundation Global Partnership Fund	Yuan, Cz (通讯作者)，Zhejiang Univ, Sch Publ Hlth, Sch Med, Hangzhou, Zhejiang, Peoples R China;Yuan, Cz (通讯作者)，Harvard Th Chan Sch Publ Hlth, Dept Nutr, Boston, Ma 02115 Usa.			Wos:000743115600024	10.1093/Ajcn/Nqab326	background: evidence regarding the role of diet quality, especially its change, in subjective cognitive decline (scd) is scarce. objectives: we aimed to examine associations of long-term diet quality scores, including the alternate mediterranean diet (amed), dietary approaches to stop hypertension (dash), and alternate healthy eating index 2010 (ahei-2010), with scd in the nurses' health study. m…	Yuan, Cz	Yuan, Cz;Long-Term Diet Quality And Its Change In Relation To Late-Life Subjective Cognitive Decline	95
2022	3	Dietary Quality During Pregnancy And Congenital Heart Defects	Dietary Quality;Congenital Heart Defects;Pregnancy;Global Diet Quality Score;Mediterranean Diet Score	Gene Polymorphisms;Risk-Factors;Neural-Tube;Association;Patterns;Disease;Women	Nutrients	Yang, Jiaomei;Chang, Qianqian;Dang, Shaonong;Liu, Xin;Zeng, Lingxia;Yan, Hong	Xi An Jiao Tong Univ;Nutr & Food Safety Engn Res Ctr Shaanxi Prov	Peoples R China	Yang, Jiaomei;Chang, Qianqian;Dang, Shaonong;Liu, Xin;Zeng, Lingxia;Yan, Hong	Nutrition & Dietetics	Nutrition & Dietetics	2	2	3	2	45	SEP	National Natural Science Foundation Of China [82103852, 81230016];China Postdoctoral Science Foundation [2019M663751];Shaanxi Health And Family Planning Commission [Sxwsjswzfcght2016-013];National Key R&D Programof China [2017Yfc0907200, 2017Yfc0907201]	Yang, Jm (通讯作者)，Xi An Jiao Tong Univ, Sch Publ Hlth, Dept Epidemiol & Hlth Stat, Hlth Sci Ctr, Xian 710061, Peoples R China.			Wos:000851689300001	10.3390/Nu14173654	limited studies on maternal dietary quality indices and congenital heart defects (chd) are available. this study aimed to explore the relationship between dietary quality in pregnancy and chd among the chinese population. a case-control study was performed in northwest china, and 474 cases and 948 controls were included. eligible women waiting for delivery were interviewed to recall diets and oth…	Yang, Jm	Yang, Jm;Dietary Quality During Pregnancy And Congenital Heart Defects	96
2023	3	Dietary Pattern Interfered With The Impacts Of Pesticide Exposure By Regulating The Bioavailability And Gut Microbiota	Chlorpyrifos;Dietary Pattern;Gut Microbiota;Bioavailability;Metabolic Syndrome	High-Fat-Diet;Intestinal Barrier Function;Induced Obesity;Western Diet;Acids;Risk;Endotoxemia;Contributes;Modulation;Vegetarian	Science Of The Total Environment	Chen, Ai Song;Liu, Dong Hui;Hou, Hao Nan;Yao, Jia Ning;Xiao, Shou Chun;Ma, Xiao Ran;Li, Pei Ze;Cao, Qian;Liu, Xue Ke;Zhou, Zhi Qiang;Wang, Peng	China Agr Univ;Xinjiang Agr Univ	Peoples R China	Chen, Ai Song;Liu, Dong Hui;Hou, Hao Nan;Yao, Jia Ning;Xiao, Shou Chun;Ma, Xiao Ran;Li, Pei Ze;Cao, Qian;Liu, Xue Ke;Zhou, Zhi Qiang;Wang, Peng	Environmental Sciences	Environmental Sciences & Ecology	19	31	3	31	71	FEB 1	2115 Talent Development Program Of China Agricultural University	Wang, P (通讯作者)，China Agr Univ, Coll Sci, Beijing Adv Innovat Ctr Food Nutr & Human Hlth, 2, West Yuanmingyuan Rd, Beijing 100193, Peoples R China.			Wos:000898967300003	10.1016/J.Scitotenv.2022.159936	dietary intake is an essential way for pesticides to enter the human body. the effects of dietary pattern on the risks of pesticides and what diet can reduce the damage are largely unknown. here, it is found that mediterranean diet and vegetarian diet could alleviate insulin resistance and obesity induced by chlorpyrifos, while western diet could aggra-vate that. gut microbiota and chlorpyrifos b…	Chen, As	Chen, As;Dietary Pattern Interfered With The Impacts Of Pesticide Exposure By Regulating The Bioavailability And Gut Microbiota	97
2020	6	Dietary Patterns And Telomere Length In Community-Dwelling Chinese Older Men And Women: A Cross-Sectional Analysis	Telomeres;Dietary Patterns;Diet;Chinese	Mediterranean Diet;Quantitative Pcr;Food Groups;Quality;Risk;Association;Adherence;People	European Journal Of Nutrition	Chan, Ruth;Leung, Jason;Tang, Nelson;Woo, Jean	Prince Wales Hosp;Chinese Univ Hong Kong	Peoples R China	Chan, Ruth;Leung, Jason;Tang, Nelson;Woo, Jean	Nutrition & Dietetics	Nutrition & Dietetics	2	10	6	10	47	OCT	Research Grants Council Of Hong Kong [Cuhk 4101/02 M];Hong Kong Jockey Club Charities Trust;Centre For Nutritional Studies, The Chinese University Of Hong Kong	Chan, R (通讯作者)，Chinese Univ Hong Kong, Dept Med & Therapeut, Hong Kong, Peoples R China;Chan, R (通讯作者)，Chinese Univ Hong Kong, Ctr Nutr Studies, Hong Kong, Peoples R China;Chan, R (通讯作者)，Prince Wales Hosp, Dept Med & Therapeut, Shatin, 9-F Clin Sci Bldg, Hong Kong, Peoples R China.			Wos:000505371500001	10.1007/S00394-019-02168-1	purpose environmental and lifestyle factors that affect oxidative stress and inflammation may influence telomere length (tl). there are limited data to relate dietary patterns with tl. this study examined the association of various dietary patterns with tl in chinese older adults. methods we conducted a cross-sectional analysis and performed multivariate linear regression analyses using available…	Chan, R	Chan, R;Dietary Patterns And Telomere Length In Community-Dwelling Chinese Older Men And Women: A Cross-Sectional Analysis	98
2022	8	Adherence To The Mediterranean-Style Eating Pattern And Macular Degeneration: A Systematic Review Of Observational Studies	Macular Degeneration;Retinal Disease;Eye Disease;Maculopathy;Drusen;Mediterranean Diet;Plant-Based Diets;Dietary Pattern;Eating Pattern	Age-Related Maculopathy;European-Eye;Coimbra Eye;Diet;Progression;Prevalence;Pigment;Association;Classification;Survival	Nutrients	Gastaldello, Annalisa;Giampieri, Francesca;Quiles, Jose L;Navarro-Hortal, Maria D;Aparicio, Silvia;Garcia Villena, Eduardo;Tutusaus Pifarre, Kilian;De Giuseppe, Rachele;Grosso, Giuseppe;Cianciosi, Danila;Forbes-Hernandez, Tamara Y;Nabavi, Seyed M;Battino, Maurizio	Univ Int Cuanza Bairro Kaluanda;Univ Catania;Jiangsu Univ;Baqiyatallah Univ Med Sci;Univ Int Iberoamer Campeche;King Abdulaziz Univ;Univ Europea Atlantico;Polytech Univ Marche;Univ Granada;Univ Pavia	Iran;Spain;Italy;Peoples R China;Saudi Arabia;Angola;Mexico	Gastaldello, Annalisa;Giampieri, Francesca;Quiles, Jose L;Navarro-Hortal, Maria D;Aparicio, Silvia;Garcia Villena, Eduardo;Tutusaus Pifarre, Kilian;De Giuseppe, Rachele;Grosso, Giuseppe;Cianciosi, Danila;Forbes-Hernandez, Tamara Y;Nabavi, Seyed M;Battino, Maurizio	Nutrition & Dietetics	Nutrition & Dietetics	1	5	8	5	63	MAY	缺	Giampieri, F;Battino, M (通讯作者)，Univ Europea Atlantico, Res Grp Foods Nutr Biochem & Hlth, Isabel Torres 21, Santander 39011, Spain;Giampieri, F (通讯作者)，King Abdulaziz Univ, Fac Sci, Dept Biochem, Jeddah 80200, Saudi Arabia;Battino, M (通讯作者)，Polytech Univ Marche, Dept Clin Sci, I-60131 Ancona, Italy;Battino, M (通讯作者)，Jiangsu Univ, Int Joint Res Lab Intelligent Agr & Agriprod Proc, Zhenjiang 212013,…			Wos:000803257800001	10.3390/Nu14102028	age-related macular degeneration (amd) is a serious degenerative disease affecting the eyes, and is the main cause of severe vision loss among people >55 years of age in developed countries. its onset and progression have been associated with several genetic and lifestyle factors, with diet appearing to play a pivotal role in the latter. in particular, dietary eating patterns rich in plant foods …	Gastaldello, A	Gastaldello, A;Adherence To The Mediterranean-Style Eating Pattern And Macular Degeneration: A Systematic Review Of Observational Studies	99
2013	66	A Cross Sectional Study To Examine The Association Between Dietary Patterns And Cognitive Impairment In Older Chinese People In Hong Kong	Dietary Pattern;Cognitive Impairment;Chinese;Mediterranean Diet	Mediterranean Diet;Metabolic Syndrome;Colorectal-Cancer;Risk;Decline;Disease;Vegetables;Dementia;Survival;Health	Journal Of Nutrition Health & Aging	Chan, R;Chan, D;Woo, J	Chinese Univ Hong Kong	Peoples R China	Chan, R;Chan, D;Woo, J	Geriatrics & Gerontology;Nutrition & Dietetics	Geriatrics & Gerontology;Nutrition & Dietetics	1	44	69	44	54	SEP	Research Grants Council Of Hong Kong [Cuhk 4101/02M];Hong Kong Jockey Club Charities Trust;Sh Ho Centre For Gerontology And Geriatric;Centre For Nutritional Studies, The Chinese University Of Hong Kong	Chan, R (通讯作者)，Prince Wales Hosp, Rm 124021,10-F Clin Sci Bldg, Shatin, Hong Kong, Peoples R China.			Wos:000326644600008	10.1007/S12603-013-0348-5	dietary patterns can be identified using a priori and a posterior approaches. few studies have related dietary patterns with cognitive impairment in chinese population. this study examined the risk of cognitive impairment associated with dietary patterns identified by both approaches. baseline data on 1,926 chinese men and 1,744 chinese women aged > 65 years participating in a cohort study examin…	Chan, R	Chan, R;A Cross Sectional Study To Examine The Association Between Dietary Patterns And Cognitive Impairment In Older Chinese People In Hong Kong	100
2019	15	Mediterranean Dietary Pattern And The Risk Of Prostate Cancer A Meta-Analysis	Mediterranean Dietary Pattern;Meta-Analysis;Prostate Cancer;Risk	Statistics;Cohort;Index;Bias	Medicine	Cheng, Sheng;Zheng, Qiming;Ding, Guoqing;Li, Gonghui	Zhejiang Univ	Peoples R China	Cheng, Sheng;Zheng, Qiming;Ding, Guoqing;Li, Gonghui	Medicine, General & Internal	General & Internal Medicine	1	6	15	6	31	JUL	Zhejiang Science And Technology Project [2017C33058]	Cheng, S;Li, Gh (通讯作者)，Zhejiang Univ, Sir Run Run Shaw Hosp, Sch Med, Dept Urol, Qingchun East Rd 3, Hangzhou 310016, Zhejiang, Peoples R China.			Wos:000480735700103	10.1097/Md.0000000000016341	background: mediterranean dietary pattern has attracted great attention in terms of its effect on human health. however, whether mediterranean dietary pattern is an independent protective factor for prostate cancer remains controversial. our goal was to evaluate this association by conducting a meta-analysis of observational studies. methods: we searched the pubmed and embase database through feb…	Cheng, S	Cheng, S;Mediterranean Dietary Pattern And The Risk Of Prostate Cancer A Meta-Analysis	101
2023	0	Dietary Patterns And Cardiometabolic Health: Clinical Evidence And Mechanism	Cardiometabolic Disease;Clinical Evidence;Dietary Patterns;Gut Microbiota;Mechanism	Randomized Controlled-Trial;Energy-Restricted Diet;Beta-Cell Function;Low-Calorie Diet;High-Fat Diet;Mediterranean Diet;Metabolic Syndrome;Risk-Factors;Weight-Loss;Low-Carbohydrate	Medcomm	Wang, Wenting;Liu, Yanfei;Li, Yiwen;Luo, Binyu;Lin, Zhixiu;Chen, Keji;Liu, Yue	China Acad Chinese Med Sci;Chinese Univ Hong Kong	Peoples R China	Wang, Wenting;Liu, Yanfei;Li, Yiwen;Luo, Binyu;Lin, Zhixiu;Chen, Keji;Liu, Yue	Medicine, Research & Experimental	Research & Experimental Medicine	6	6	0	6	332	FEB	Outstanding Youth Foundation Of The National Natural Science Foundation Of China [82022076]	Liu, Y (通讯作者)，China Acad Chinese Med Sci, Xiyuan Hosp, Natl Clin Res Ctr Chinese Med Cardiol, Beijing 10091, Peoples R China.			Wos:000928367300001	10.1002/Mco2.212	for centuries, the search for nutritional interventions to underpin cardiovascular treatment and prevention guidelines has contributed to the rapid development of the field of dietary patterns and cardiometabolic disease (cmd). numerous studies have demonstrated that healthy dietary patterns with emphasis on food-based recommendations are the gold standard for extending lifespan and reducing the …	Wang, Wt	Wang, Wt;Dietary Patterns And Cardiometabolic Health: Clinical Evidence And Mechanism	102
2022	1	Diet, But Not Food Type, Significantly Affects Micronutrient And Toxic Metal Profiles In Urine And/Or Plasma; A Randomized, Controlled Intervention Trial	Western Diets;Mediterranean Diets;Organic Food;Conventional Food;Phenolics;Mineral Micronutrients;Cadmium;Lead	Mediterranean Diet;Crop Protection;Organic Food;Antioxidant;Consumption;Risk;Bioavailability;Fertilization;Association;Excretion	American Journal Of Clinical Nutrition	Rempelos, Leonidas;Wang, Juan;Baranski, Marcin;Watson, Anthony;Volakakis, Nikolaos;Hadall, Catherine;Hasanaliyeva, Gultakin;Chatzidimitriou, Eleni;Magistrali, Amelia;Davis, Hannah;Vigar, Vanessa;Srednicka-Tober, Dominika;Rushton, Steven;Rosnes, Kristin S;Iversen, Per O;Seal, Chris J;Leifert, Carlo	Univ Lincoln;Polish Acad Sci;Newcastle Upon Tyne Hosp;Univ Oslo;Oslo Univ Hosp;Univ Cattolica Sacro Cuore;Shanghai Jiao Tong Univ;Newcastle Univ;French Agcy Food Environm & Occupat Hlth & Safety;Southern Cross Univ;Geok Plc;Warsaw Univ Life Sci	France;Poland;Italy;Peoples R China;Greece;England;Australia;Norway	Rempelos, Leonidas;Wang, Juan;Baranski, Marcin;Watson, Anthony;Volakakis, Nikolaos;Hadall, Catherine;Hasanaliyeva, Gultakin;Chatzidimitriou, Eleni;Magistrali, Amelia;Davis, Hannah;Vigar, Vanessa;Srednicka-Tober, Dominika;Rushton, Steven;Rosnes, Kristin S;Iversen, Per O;Seal, Chris J;Leifert, Carlo	Nutrition & Dietetics	Nutrition & Dietetics	3	7	1	7	60	NOV 3	Sheepdrove Trust, Drove Farm, Sheepdrove, Lambourn, Hungerford, Uk [328369]	Rempelos, L (通讯作者)，Univ Lincoln, Lincoln Inst Agrifood Technol, Lincoln, England;Rempelos, L (通讯作者)，Newcastle Univ, Sch Agr Food & Rural Dev, Nafferton Ecol Farming Grp, Newcastle Upon Tyne, Tyne & Wear, England.			Wos:000859490300001	10.1093/Ajcn/Nqac233	background: observational studies have linked mediterranean diets (meddiets) and organic food consumption with positive health outcomes, which may be explained by higher mineral micronutrient and phenolic intake and lower dietary exposure to toxic compounds. objectives: we aimed to determine the effects of diet and food type (organic compared with conventional) on urinary excretion (ue) and/or pl…	Rempelos, L	Rempelos, L;Diet, But Not Food Type, Significantly Affects Micronutrient And Toxic Metal Profiles In Urine And/Or Plasma; A Randomized, Controlled Intervention Trial	103
2018	51	Chemical Composition And Nutritional Function Of Olive (Olea Europaea L.): A Review	Nutrition;Chemical Composition;Olive Products;Function;Bioactivity	Fatty-Acid-Composition;Phenolic-Compounds;Biological-Activities;Mediterranean Diet;In-Vitro;Antioxidant Capacity;Oil Phenols;Hydroxytyrosol;Metabolites;Bioavailability	Phytochemistry Reviews	Guo, Zebin;Jia, Xiangze;Zheng, Zhichang;Lu, Xu;Zheng, Yafeng;Zheng, Baodong;Xiao, Jianbo	Fujian Agr & Forestry Univ;Univ Macau	Peoples R China	Guo, Zebin;Jia, Xiangze;Zheng, Zhichang;Lu, Xu;Zheng, Yafeng;Zheng, Baodong;Xiao, Jianbo	Plant Sciences	Plant Sciences	5	61	54	61	132	OCT	缺	Zheng, Bd (通讯作者)，Fujian Agr & Forestry Univ, Coll Food Sci, Fuzhou, Fujian, Peoples R China;Xiao, Jb (通讯作者)，Univ Macau, Inst Chinese Med Sci, State Key Lab Qual Res Chinese Med, Ave Univ, Taipa, Macau, Peoples R China.			Wos:000448484600007	10.1007/S11101-017-9526-0	the olive (olea europaea l.) is a widely-distributed plant that originated in the mediterranean region. its fruit is commonly used to produce olive oil, table olives, and other by-products. the main nutrient of the olive fruit is fat, predominantly monounsaturated fatty acids (mufa). olives are also rich in carbohydrates, vitamins, and minerals. increasing numbers of investigations show that the …	Guo, Zb	Guo, Zb;Chemical Composition And Nutritional Function Of Olive (Olea Europaea L.): A Review	104
2022	9	Mediterranean Diet Combined With A Low-Carbohydrate Dietary Pattern In The Treatment Of Overweight Polycystic Ovary Syndrome Patients	Mediterranean Diet;Low-Carbohydrate Diet;Polycystic Ovary Syndrome;Overweight Mediterranean Diet;Overweight	Insulin-Resistance;Definition;Obesity;Women	Frontiers In Nutrition	Mei, Shanshan;Ding, Jie;Wang, Kaili;Ni, Zhexin;Yu, Jin	Shanghai Univ Tradit Chinese Med;Shanghai Jiao Tong Univ;Pla Mil Med Univ	Peoples R China	Mei, Shanshan;Ding, Jie;Wang, Kaili;Ni, Zhexin;Yu, Jin	Nutrition & Dietetics	Nutrition & Dietetics	2	9	9	9	41	APR 4	缺	Ni, Zx;Yu, J (通讯作者)，Pla Mil Med Univ, Dept Gynecol Tradit Chinese Med, Changhai Hosp, Shanghai, Peoples R China;Yu, J (通讯作者)，Shanghai Jiao Tong Univ, Int Peace Matern & Child Hlth Hosp, Sch Med, Shanghai, Peoples R China.			Wos:000788677000001	10.3389/Fnut.2022.876620	objectivesto determine the therapeutic effect of a mediterranean diet (med) combined with a low-carbohydrate (lc) dietary model in overweight polycystic ovary syndrome (pcos) patients. methodsin this 12-week randomized controlled clinical trial, 72 overweight patients with pcos were randomly assigned to one of two energy-restricted dietary models: the med/lc diet or the low fat (lf) diet. after t…	Mei, Ss	Mei, Ss;Mediterranean Diet Combined With A Low-Carbohydrate Dietary Pattern In The Treatment Of Overweight Polycystic Ovary Syndrome Patients	105
2021	27	Mediterranean Dietary Pattern At Middle Age And Risk Of Parkinson'S Disease: A Swedish Cohort Study	Mediterranean Dietary Pattern;Parkinson'S Disease;Cohort;Epidemiology	Food-Frequency Questionnaire;Past Intake;Vitamin-C;Survival;Antioxidants;Epidemiology;Metaanalysis;Carotenoids;Adherence	Movement Disorders	Yin, Weiyao;Lof, Marie;Pedersen, Nancy L;Sandin, Sven;Fang, Fang	Seaver Autism Ctr Res & Treatment Mt Sinai;Ichan Sch Med Mt Sinai;Sichuan Univ;Linkoping Univ;Karolinska Inst	Sweden;Peoples R China;Usa	Yin, Weiyao;Lof, Marie;Pedersen, Nancy L;Sandin, Sven;Fang, Fang	Clinical Neurology	Neurosciences & Neurology	3	8	28	8	40	JAN	Swedish Research Council [2019-01088];Swedish Research Council For Health, Working Life And Welfare [2017-00531];Karolinska Institutet;Forte [2017-00531] Funding Source: Forte;Swedish Research Council [2019-01088] Funding Source: Swedish Research Council;Vinnova [2019-01088] Funding Source: Vinnova	Yin, Wy (通讯作者)，Karolinska Inst, Inst Environm Med, Box 210, S-17177 Stockholm, Sweden.			Wos:000579458800001	10.1002/Mds.28314	background the mediterranean diet has been proposed to protect against neurodegeneration. objectives the aim of this study was to assess the association of adherence to mediterranean dietary pattern (mdp) at middle age with risk for parkinson's disease (pd) later in life. method in a population-based cohort of >47,000 swedish women, information on diet was collected through a food frequency quest…	Yin, Wy	Yin, Wy;Mediterranean Dietary Pattern At Middle Age And Risk Of Parkinson'S Disease: A Swedish Cohort Study	106
2023	0	The Effect Of Dietary Pattern On Metabolic Syndrome In A Suburban Population In Shanghai, China	Metabolic Syndrome;Posteriori Dietary Pattern;Priori Dietary Pattern;Cross-Section Study	Risk-Factors;Mediterranean Diet;Dash Diet;Cardiovascular-Disease;Postmenopausal Women;Red Wine;Metaanalysis;Consumption;Hypertension;Association	Nutrients	Wei, Lanxin;Fan, Jing;Dong, Ruihua;Zhang, Mei;Jiang, Yonggen;Zhao, Qi;Zhao, Genming;Chen, Bo;Li, Jing;Liu, Shaojie	Fudan Univ;Songjiang Dist Ctr Dis Control & Prevent;Zhongshan Community Hlth Care Ctr	Peoples R China	Wei, Lanxin;Fan, Jing;Dong, Ruihua;Zhang, Mei;Jiang, Yonggen;Zhao, Qi;Zhao, Genming;Chen, Bo;Li, Jing;Liu, Shaojie	Nutrition & Dietetics	Nutrition & Dietetics	6	6	0	6	78	MAY 4	Key Science And Technology Program Of The Songjiang District [20Sjkjgg215]	Liu, Sj (通讯作者)，Fudan Univ, Sch Publ Hlth, Key Lab Publ Hlth Safety, Minist Educ, Shanghai 200032, Peoples R China;Li, J (通讯作者)，Zhongshan Community Hlth Care Ctr, Shanghai 201613, Peoples R China.			Wos:000987615400001	10.3390/Nu15092185	metabolic syndrome (mets) is recognized as one of the most severe non-communicable chronic diseases. diet plays an essential role in the development and exacerbation of mets. thus, this study aimed to investigate the relationship between dietary patterns and mets in a suburban population in shanghai, china. data were collected on the zhongshan community from the shanghai suburban adult cohort and…	Wei, Lx	Wei, Lx;The Effect Of Dietary Pattern On Metabolic Syndrome In A Suburban Population In Shanghai, China	107
2022	13	Can Dietary Patterns Prevent Cognitive Impairment And Reduce Alzheimer'S Disease Risk: Exploring The Underlying Mechanisms Of Effects	Dietary Patterns;Mediterranean;Dash;Mind;Ketogenic Diet;Dietary Restriction;Cognitive Impairment;Alzheimer 'S Disease;Gut Microbiome;Personalized Nutrition	Virgin Olive Oil;Transgenic Mouse Model;Stop Hypertension Diet;Healthy Older-Adults;Chain Fatty-Acids;Caloric Restriction;Mediterranean Diet;Ketogenic Diet;Beta-Hydroxybutyrate;Oxidative Stress	Neuroscience And Biobehavioral Reviews	Chu, Chuan-Qi;Yu, Lei-Lei;Qi, Guo-Yuan;Mi, Ya-Shi;Wu, Wan-Qiang;Lee, Yuan-Kun;Zhai, Qi-Xiao;Tian, Feng-Wei;Chen, Wei	Natl Univ Singapore;Jiangnan Univ;Univ Arizona	Singapore;Peoples R China;Usa	Chu, Chuan-Qi;Yu, Lei-Lei;Qi, Guo-Yuan;Mi, Ya-Shi;Wu, Wan-Qiang;Lee, Yuan-Kun;Zhai, Qi-Xiao;Tian, Feng-Wei;Chen, Wei	Behavioral Sciences;Neurosciences	Behavioral Sciences;Neurosciences & Neurology	5	44	15	44	232	APR	National Science Foundation Of China [U1903205];Key Scientific And Technological Research Projects In The Key Areas Of The Xinjiang Production And Construction Corps [2018Ab010];Natural Science Foundation Of China [31772090, 31820103010, 32001665];Natural Science Foundation Of Jiangsu Province [Bk20180603];National First-Class Discipline Program Of Food Science And Technology [Jufstr20180102];Nat…	Yu, Ll;Tian, Fw (通讯作者)，Jiangnan Univ, State Key Lab Food Sci & Technol, Wuxi 214122, Jiangsu, Peoples R China.			Wos:000762481700006	10.1016/J.Neubiorev.2022.104556	alzheimer's disease (ad) is one of the fastest growing cognitive decline-related neurological diseases. to date, effective curative strategies have remained elusive. a growing body of evidence indicates that dietary patterns have significant effects on cognitive function and the risk of developing ad. previous studies on the association between diet and ad risk have mainly focused on individual f…	Chu, Cq	Chu, Cq;Can Dietary Patterns Prevent Cognitive Impairment And Reduce Alzheimer'S Disease Risk: Exploring The Underlying Mechanisms Of Effects	108
2021	11	Association Between Dietary Patterns In Midlife And Healthy Ageing In Chinese Adults: The Singapore Chinese Health Study	Chinese;Dietary Pattern;Diet Quality;Healthy Ageing;Mediterranean Diet	Mental-State-Examination;Mediterranean Diet;Older-Adults;Risk;Quality;Metaanalysis;Validation;Impact	Journal Of The American Medical Directors Association	Zhou, Yan-Feng;Song, Xing-Yue;Wu, Jing;Chen, Guo-Chong;Neelakantan, Nithya;Van Dam, Rob M;Feng, Lei;Yuan, Jian-Min;Pan, An;Koh, Woon-Puay	Huazhong Univ Sci & Technol;Soochow Univ;Univ Pittsburgh;Harvard Th Chan Sch Publ Hlth;Duke Nus Med Sch;Natl Univ Hlth Syst;Natl Univ Singapore	Singapore;Peoples R China;Usa	Zhou, Yan-Feng;Song, Xing-Yue;Wu, Jing;Chen, Guo-Chong;Neelakantan, Nithya;Van Dam, Rob M;Feng, Lei;Yuan, Jian-Min;Pan, An;Koh, Woon-Puay	Geriatrics & Gerontology	Geriatrics & Gerontology	4	24	11	24	39	JUN	Singapore National Medical Research Council [Nmrc/Csa/0055/2013];United States National Cancer Institute, National Institutes Of Health [Um1 Ca182876, R01 Ca144034];Saw Swee Hock School Of Public Health, National University Of Singapore;National Key Research And Development Program Of China [2017Yfc0907504];National Natural Science Foundation Of China [81930124]	Pan, A (通讯作者)，Huazhong Univ Sci & Technol, Sch Publ Hlth, Tongji Med Coll, Wuhan 430030, Hubei, Peoples R China;Koh, Wp (通讯作者)，Duke Nus Med Sch, Singapore 169857, Singapore.			Wos:000659464600028	10.1016/J.Jamda.2020.09.045	objective: to examine the associations between dietary patterns in midlife and likelihood of future healthy ageing in chinese older adults. design: prospective population-based study. setting and participants: we included 14,159 participants aged 45-74 years who were free from cancer, cardiovascular disease, or diabetes at baseline (1993-1998) from the singapore chinese health study. methods: die…	Zhou, Yf	Zhou, Yf;Association Between Dietary Patterns In Midlife And Healthy Ageing In Chinese Adults: The Singapore Chinese Health Study	109
2008	19	Antidiabetic Components Contained In Vegetables And Legumes	Type 2 Diabetes;Vegetables;Legumes;Antidiabetic Components;Medicinal Database	Green Tea;Alzheimers-Disease;Mediterranean Diet;Risk;Food;Consumption	Molecules	Tang, Guang-Yan;Li, Xue-Juan;Zhang, Hong-Yu	Shandong Univ Technol	Peoples R China	Tang, Guang-Yan;Li, Xue-Juan;Zhang, Hong-Yu	Biochemistry & Molecular Biology;Chemistry, Multidisciplinary	Biochemistry & Molecular Biology;Chemistry	0	9	20	9	19	MAY	缺	Zhang, Hy (通讯作者)，Shandong Univ Technol, Sch Life Sci, Zibo 255049, Peoples R China.			Wos:000256307900011	10.3390/Molecules13051189	epidemiological analyses in a large chinese population have revealed that consumption of vegetables and legumes is inversely associated with the risk of type 2 diabetes (t2d). however, the health benefits of these plants have not been fully explained, which stimulated our interest to identify antidiabetic components from vegetables and legumes through searching medicinal databases, especially tho…	Tang, Gy	Tang, Gy;Antidiabetic Components Contained In Vegetables And Legumes	110
2021	108	An Updated Systematic Review And Meta-Analysis On Adherence To Mediterranean Diet And Risk Of Cancer	Mediterranean Diet;Cancer;Meta-Analysis;Certainty Of Evidence	All-Cause Mortality;Nih-Aarp Diet;Chronic Liver-Disease;High-Quality Diets;Breast-Cancer;Colorectal-Cancer;Prostate-Cancer;Gastric-Cancer;Lung-Cancer;Cardiovascular Risk	European Journal Of Nutrition	Morze, Jakub;Danielewicz, Anna;Przybylowicz, Katarzyna;Zeng, Hongmei;Hoffmann, Georg;Schwingshackl, Lukas	Univ Freiburg;Univ Warmia & Mazury;Natl Canc Ctr;Harvard Th Chan Sch Publ Hlth;Univ Vienna	Germany;Poland;Peoples R China;Austria;Usa	Morze, Jakub;Danielewicz, Anna;Przybylowicz, Katarzyna;Zeng, Hongmei;Hoffmann, Georg;Schwingshackl, Lukas	Nutrition & Dietetics	Nutrition & Dietetics	4	22	109	22	179	APR	[010/Rid/2018/19]	Morze, J (通讯作者)，Univ Warmia & Mazury, Dept Cardiol & Internal Dis, Al Warszawska 30, Pl-10082 Olsztyn, Poland;Morze, J (通讯作者)，Univ Warmia & Mazury, Dept Human Nutr, Ul Sloneczna 45F, Pl-10718 Olsztyn, Poland.			Wos:000557316200001	10.1007/S00394-020-02346-6	purpose the aim of current systematic review was to update the body of evidence on associations between adherence to the mediterranean diet (meddiet) and risk of cancer mortality, site-specific cancer in the general population; all-cause, and cancer mortality as well as cancer reoccurrence among cancer survivors. methods a literature search for randomized controlled trials (rcts), case-control an…	Morze, J	Morze, J;An Updated Systematic Review And Meta-Analysis On Adherence To Mediterranean Diet And Risk Of Cancer	111
2020	16	Index-Based Dietary Patterns In Relation To Gastric Cancer Risk: A Systematic Review And Meta-Analysis	Gastric Cancer;Index-Based Dietary Patterns;Systematic Reviews;Meta-Analyses	Mediterranean Diet;Adherence;Adenocarcinoma;Inflammation;Guidelines;Association;Population;Carcinoma;History	British Journal Of Nutrition	Du, Shihao;Li, Yuan;Su, Zeqi;Shi, Xiaoguang;Johnson, Nadia L;Li, Ping;Zhang, Yin;Zhang, Qi;Wen, Lingzi;Li, Kexin;Chen, Yan;Zhang, Xiaoyu;Fei, Yutong;Ding, Xia	Beijing Univ Chinese Med	Peoples R China	Du, Shihao;Li, Yuan;Su, Zeqi;Shi, Xiaoguang;Johnson, Nadia L;Li, Ping;Zhang, Yin;Zhang, Qi;Wen, Lingzi;Li, Kexin;Chen, Yan;Zhang, Xiaoyu;Fei, Yutong;Ding, Xia	Nutrition & Dietetics	Nutrition & Dietetics	0	23	18	23	55	MAY 14	Chinese Natural Science Foundation [81703931];Fundamental Research Funds For The Central Universities [2018-Jyb-Xs165]	Fei, Yt;Ding, X (通讯作者)，Beijing Univ Chinese Med, Beijing 100029, Peoples R China;Ding, X (通讯作者)，Beijing Univ Chinese Med, Dongzhimen Hosp, Beijing 100700, Peoples R China;Fei, Yt (通讯作者)，Beijing Univ Chinese Med, Bucm Ctr Evidence Based Chinese Med, Beijing 100029, Peoples R China.			Wos:000524946200002	10.1017/S0007114519002976	dietary indices are widely used in diet quality measurement, and the index-based dietary patterns are related to gastric cancer risk. to evaluate the relationship between different kinds of index-based dietary patterns and gastric cancer risk, we systematically searched four english-language databases and four chinese-language databases. the quality of studies was assessed by the newcastle-ottawa…	Du, Sh	Du, Sh;Index-Based Dietary Patterns In Relation To Gastric Cancer Risk: A Systematic Review And Meta-Analysis	112
2021	0	Socioeconomic Determinants Of Diet Quality On Overweight And Obesity In Adults Aged 40-59 Years In Inner Mongolia: A Cross-Sectional Study	Socioeconomic Status;Dietary Quality;Alternate Mediterranean Diet Score;Overweight And Obesity;Economic Transition	Risk-Factors;Burden;Prevalence;Countries;Health	International Journal Of Public Health	Su, Yuenan;Du, Sha;Yang, Min;Wu, Jing;Lu, Haiwen;Wang, Xuemei	Chinese Ctr Dis Control & Prevent;Inner Mongolia Med Univ	Peoples R China	Su, Yuenan;Du, Sha;Yang, Min;Wu, Jing;Lu, Haiwen;Wang, Xuemei	Public, Environmental & Occupational Health	Public, Environmental & Occupational Health	3	9	0	9	41	NOV 8	缺	Wang, Xm (通讯作者)，Inner Mongolia Med Univ, Sch Publ Hlth, Hohhot, Peoples R China;Lu, Hw (通讯作者)，Inner Mongolia Med Univ, Affiliated Hosp, Hohhot, Peoples R China.			Wos:000721079400001	10.3389/Ijph.2021.1604107	objectives: this study investigated the relationship of socioeconomic status (ses), diet quality and overweight and obesity in adults aged 40-59 years in inner mongolia.methods: this cross-sectional study was based on the survey of chronic disease and nutrition monitoring in adults in inner mongolia in 2015. diet quality was evaluated by the alternate mediterranean diet score (ameds). ses was mea…	Su, Yn	Su, Yn;Socioeconomic Determinants Of Diet Quality On Overweight And Obesity In Adults Aged 40-59 Years In Inner Mongolia: A Cross-Sectional Study	113
2023	0	Re-Visiting Antioxidant Therapy In Murine Advanced Atherosclerosis With Brussels Chicory, A Typical Vegetable In Mediterranean Diets	Brussels Chicory;Advanced Atherosclerosis;Oxidative Stress;Nadph Oxidase;Uncoupled Endothelial Nitric Oxide Synthase;Glutathione	Vascular Oxidative Stress;Established Atherosclerosis;Protocatechuic Acid;Ferulic Acid;Nitric-Oxide;Risk;Decrease;Pathway;Artery;Cells	Nutrients	Li, Qing;Du, Yushi;Xiang, Panyin;Chen, Guanyu;Qian, Xiaoxian;Li, Shuangshuang;Mao, Yihui;Ling, Wenhua;Wang, Dongliang	Guangdong Prov Key Lab Food Nutr & Hlth;Sun Yat Sen Univ	Peoples R China	Li, Qing;Du, Yushi;Xiang, Panyin;Chen, Guanyu;Qian, Xiaoxian;Li, Shuangshuang;Mao, Yihui;Ling, Wenhua;Wang, Dongliang	Nutrition & Dietetics	Nutrition & Dietetics	5	5	0	5	52	FEB	National Natural Science Foundation Of China [82273617, 81973014];Guangdong Science And Technology Department [2019A1515011353]	Wang, Dl (通讯作者)，Sun Yat Sen Univ, Sch Publ Hlth, Dept Nutr, Northern Campus, Guangzhou 510080, Peoples R China;Wang, Dl (通讯作者)，Guangdong Prov Key Lab Food Nutr & Hlth, Guangzhou 510080, Peoples R China.			Wos:000941016300001	10.3390/Nu15040832	brussels chicory, a typical vegetable in mediterranean diets, has been recently reported to stabilize advanced atherosclerotic plaques in the brachiocephalic artery of apoe-deficient (apoe(-/-)) mice. herein, we investigated whether brussels chicory can stabilize advanced plaques in the aorta via improving oxidative stress. thirty week old apoe(-/-) mice were fed the ain-93g diet or supplemented …	Li, Q	Li, Q;Re-Visiting Antioxidant Therapy In Murine Advanced Atherosclerosis With Brussels Chicory, A Typical Vegetable In Mediterranean Diets	114
2016	19	Diet Quality Scores And Risk Of Nasopharyngeal Carcinoma In Chinese Adults: A Case-Control Study	Dietary Pattern;Nasopharyngeal Carcinoma;Adults;Case-Control Study;Chinese;Diet Quality	Healthy Eating Index;Mediterranean Diet;Gastric Adenocarcinoma;Cancer;Patterns;Nutrition;Guangdong;Food;Epidemiology;Inflammation	Nutrients	Wang, Cheng;Lin, Xiao-Ling;Fan, Yu-Ying;Liu, Yuan-Ting;Zhang, Xing-Lan;Lu, Yun-Kai;Xu, Chun-Hua;Chen, Yu-Ming	Cent Hosp Panyu Dist;Publ Secur Board;Sun Yat Sen Univ	Peoples R China	Wang, Cheng;Lin, Xiao-Ling;Fan, Yu-Ying;Liu, Yuan-Ting;Zhang, Xing-Lan;Lu, Yun-Kai;Xu, Chun-Hua;Chen, Yu-Ming	Nutrition & Dietetics	Nutrition & Dietetics	1	18	21	18	47	MAR	5010 Program For Clinical Researches Of Sun Yat-Sen University, Guangzhou, China [2007032]	Chen, Ym (通讯作者)，Sun Yat Sen Univ, Sch Publ Hlth, Guangdong Prov Key Lab Food Nutr & Hlth, Guangzhou 510080, Guangdong, Peoples R China.			Wos:000373528500041	10.3390/Nu8030112	many studies show that dietary factors may affect the risk of nasopharyngeal carcinoma (npc). we examined the association between overall diet quality and npc risk in a chinese population. this case-control study included 600 npc patients and 600 matched controls between 2009 and 2011 in guangzhou, china. habitual dietary intake and various covariates were assessed via face-to-face interviews. di…	Wang, C	Wang, C;Diet Quality Scores And Risk Of Nasopharyngeal Carcinoma In Chinese Adults: A Case-Control Study	115
2022	0	Dietary Patterns And Gallstone Risks In Chinese Adults: A Cross-Sectional Analysis Of The China Multi-Ethnic Cohort Study	Dietary Pattern;Gallstone Disease;Chinese;Epidemiological Study	Vegetarian Diet;Fatty-Acids;Disease;Cholecystectomy;Consumption;Women;Population;Prevalence	Journal Of Epidemiology	Nie, Chan;Yang, Tingting;Wang, Ziyun;Suolang, Deji;Wang, Songmei;Baima, Kangzhuo;Wei, Li;Ling, Hua;Liu, Leilei;Zeng, Qibing;Qin, Zixiu;Zuo, Haojiang;Hong, Feng	Food Safety Monitoring & Risk Assessment Key Lab S;Tibet Univ;Guizhou Med Univ;Wuhou Dist Ctr Dis Control & Prevent;Chongqing Ctr Dis Control & Prevent;Sichuan Univ;Tibet Ctr Dis Control & Prevent;Kunming Med Univ	Peoples R China	Nie, Chan;Yang, Tingting;Wang, Ziyun;Suolang, Deji;Wang, Songmei;Baima, Kangzhuo;Wei, Li;Ling, Hua;Liu, Leilei;Zeng, Qibing;Qin, Zixiu;Zuo, Haojiang;Hong, Feng	Public, Environmental & Occupational Health	Public, Environmental & Occupational Health	2	7	0	7	33	2022 APR 23	National Key R&D Program Of China [2017Yfc0907300, 2017Yfc0907301];National Natural Science Foundation Of China [82173566];Postgraduate Research Foundation Of Guizhou [Yjskyjj (2021) 147]	Hong, F (通讯作者)，Guizhou Med Univ, Sch Publ Hlth, Key Lab Environm Pollut Monitoring & Dis Control, Minist Educ, Guiyang, Peoples R China.			Wos:000943717700001	10.2188/Jea.Je20220039	background: little is known about the association between a plant-based diet and the risk of gallstone disease (gd), especially in developing counties. we tested the hypothesis that shifting dietary patterns would be related to the risk of gd, and that the mediterranean diet (med) adjusted for china would be beneficial for lowering risk of gd.methods: data were extracted from the baseline survey …	Nie, C	Nie, C;Dietary Patterns And Gallstone Risks In Chinese Adults: A Cross-Sectional Analysis Of The China Multi-Ethnic Cohort Study	116
2023	0	Association Between Diet Quality Scores And Risk Of Overweight And Obesity In Children And Adolescents	Diet Quality;Overweight;Obesity;Children And Adolescents;Association	Mediterranean Diet;Health	Bmc Pediatrics	Zheng, Xiaoyun;Wang, Hong;Wu, Huiwen	Maternal & Child Hlth Hosp Hubei Prov	Peoples R China	Zheng, Xiaoyun;Wang, Hong;Wu, Huiwen	Pediatrics	Pediatrics	8	8	0	8	29	APR 13	缺	Zheng, Xy (通讯作者)，Maternal & Child Hlth Hosp Hubei Prov, Dept Child Hlth, 745 Wuluo Rd, Wuhan 430070, Hubei, Peoples R China.			Wos:000967737500002	10.1186/S12887-023-03966-7	backgroundthis study examined the associations of diet quality assessed by healthy eating index 2015 (hei-2015), alternative healthy eating index 2010 (ahei-2010), mediterranean diet (meddiet) and overweight/obesity in children and adolescents.methodsthis cross-sectional study used data of participants aged 2-19 years from national health and nutrition examination survey (nhanes) 2005-2018. the w…	Zheng, Xy	Zheng, Xy;Association Between Diet Quality Scores And Risk Of Overweight And Obesity In Children And Adolescents	117
2021	4	A Review Study Of A Green Diet And Healthy Ageing	Green Diet;Mediterranean Diet;Vegetarian Diet;Dietary Pattern;Healthy Ageing;Chronic Conditions;Salt Intake	Processed Meat Consumption;All-Cause Mortality;Mediterranean Diet;Cardiovascular-Disease;Cognitive Decline;Phenolic-Acids;Blood-Pressure;Protein Intake;Public-Health;Food Sources	International Journal Of Environmental Research And Public Health	Fong, Ben Y F;Chiu, Wang-Kin;Chan, Wendy F M;Lam, Ting Yu	Hong Kong Polytech Univ	Peoples R China	Fong, Ben Y F;Chiu, Wang-Kin;Chan, Wendy F M;Lam, Ting Yu	Environmental Sciences;Public, Environmental & Occupational Health	Environmental Sciences & Ecology;Public, Environmental & Occupational Health	6	38	4	38	110	AUG	Research Grants Council Of The Hong Kong Special Administrative Region, China [Ugc/Ids24/18]	Chiu, Wk (通讯作者)，Hong Kong Polytech Univ, Coll Profess & Continuing Educ, Div Sci Engn & Hlth Studies, Hong Kong, Peoples R China;Chiu, Wk (通讯作者)，Hong Kong Polytech Univ, Ctr Ageing & Healthcare Management Res, Sch Profess Educ & Execut Dev, Hong Kong, Peoples R China.			Wos:000681901000001	10.3390/Ijerph18158024	nowadays people are living longer, and there has been a substantial growth in the global elderly population in the past decades. while life expectancy is increasing, there are growing concerns towards the heavy financial and social burdens related to chronic diseases among the elderly. these have been critical health care issues, and healthy ageing is considered a top priority in public health. d…	Fong, Byf	Fong, Byf;A Review Study Of A Green Diet And Healthy Ageing	118
2018	53	Diet And Cardiovascular Disease: Advances And Challenges In Population-Based Studies	缺失字段	Sugar-Sweetened Beverages;Coronary-Heart-Disease;Mediterranean Diet;Primary Prevention;Glycemic Index;Whole Grain;Life-Style;Risk;Prevalence;Health	Cell Metabolism	Pan, An;Lin, Xu;Hemler, Elena;Hu, Frank B	Harvard Med Sch;Huazhong Univ Sci & Technol;Brigham & Womens Hosp;Chinese Acad Sci;Harvard Th Chan Sch Publ Hlth	Peoples R China;Usa	Pan, An;Lin, Xu;Hemler, Elena;Hu, Frank B	Cell Biology;Endocrinology & Metabolism	Cell Biology;Endocrinology & Metabolism	2	36	56	36	77	MAR 6	National Key Research And Development Program Of China [2017Yfc0907504, 2017Yfc0909700];Chinese Academy Of Sciences [Zdbs-Ssw-Dqc-02];National Institute Of Health [R01 Dk102896, R01 Hl060712, R01 Hl118264]	Pan, A (通讯作者)，Huazhong Univ Sci & Technol, Sch Publ Hlth, Tongji Med Coll, Dept Epidemiol & Biostat,Minist Educ,Key Lab Envi, Wuhan 430030, Hubei, Peoples R China;Pan, A (通讯作者)，Huazhong Univ Sci & Technol, Sch Publ Hlth, Tongji Med Coll, State Key Lab Environm Hlth Incubat, Wuhan 430030, Hubei, Peoples R China;Hu, Fb (通讯作者)，Harvard Th Chan Sch Publ Hlth, Dept Nutr, Boston, Ma 02115 Usa;Hu, Fb (通讯…			Wos:000426936200005	10.1016/J.Cmet.2018.02.017	in this minireview, we provide an epidemiologist's perspective on the debate and recent advances in determining the relationship between diet and cardiovascular health. we conclude that, in order to reduce the global burden of cardiovascular disease, there should be a greater emphasis on improving overall diet quality and food sources of macronutrients, such as dietary fats and carbohydrates. in …	Pan, A	Pan, A;Diet And Cardiovascular Disease: Advances And Challenges In Population-Based Studies	119
2021	2	Comparison Of Effects Of Different Dietary Interventions On Cognitive Function In Alzheimer'S Disease: Protocol For Systematic Review And Network Meta-Analysis	Neurology;Dementia;Nutrition &Amp;Dietetics	Mediterranean Diet;Bayesian Methods;Dementia;Inconsistency;Restriction;Consistency;Nutrition;Trials;Health;Risk	Bmj Open	Chen, Lili;Xu, Xinhua;Cao, Huizhen;Li, Hong	Fujian Med Univ	Peoples R China	Chen, Lili;Xu, Xinhua;Cao, Huizhen;Li, Hong	Medicine, General & Internal	General & Internal Medicine	3	18	2	18	46	缺失字段	Fujian Provincial Hospital, Fujian Province, China [2019Hsjj12];Fujian Provincial Medical Innovation Project [2019J01501]	Chen, Ll;Li, H (通讯作者)，Fujian Med Univ, Fujian Prov Hosp, Sheng Li Clin Med Coll, Fuzhou, Fujian, Peoples R China;Chen, Ll;Li, H (通讯作者)，Fujian Med Univ, Sch Nursing, Fuzhou, Fujian, Peoples R China.			Wos:000611963800020	10.1136/Bmjopen-2020-042997	introduction alzheimer's disease (ad) is the most common neurodegenerative disease and is characterised by cognitive impairment. non-pharmacological treatments such as diet therapy have been widely investigated in studies on ad. given the synergistic effects of nutrients present in foods, considering overall dietary composition rather than focusing on a single nutrient may be more useful for eval…	Chen, Ll	Chen, Ll;Comparison Of Effects Of Different Dietary Interventions On Cognitive Function In Alzheimer'S Disease: Protocol For Systematic Review And Network Meta-Analysis	120
2020	5	Dietary Camellia (Camellia Oleifera Abel) Seed Oil In Traditional Chinese Cooking For High-Risk Cardiovascular Disease: A Three-Arm Double-Blind Randomized Controlled Feeding Trial Protocol	Camellia Seed Oil;Cardiovascular Risk Factors;Three-Arm Double-Blind Randomized Controlled Feeding Trial;Traditional Chinese Cooking;High Risk Of Cardiovascular Disease	Coronary-Heart-Disease;Mediterranean Diet;Fatty-Acid;Olive Oil;Noncommunicable Diseases;Global Burden;Nutrition;Transition;Authentication;Tocopherols	Asia Pacific Journal Of Clinical Nutrition	Wu, Min-Yu;Zheng, Ju-Sheng;Shen, Li-Rong	Westlake Univ;Zhejiang Univ	Peoples R China	Wu, Min-Yu;Zheng, Ju-Sheng;Shen, Li-Rong	Nutrition & Dietetics	Nutrition & Dietetics	11	35	5	35	66	DEC	Key Research And Development Program For Science And Technology Projects Of Zhejiang Province [2017C02003]	Shen, Lr (通讯作者)，Zhejiang Univ, Dept Food Sci & Nutr, 866 Yuhangtang Rd, Hangzhou, Peoples R China.			Wos:000608051300010	10.6133/Apjcn.202012_29(4).0010	background and objectives: as the chinese economy has developed, dietary patterns have modernized, thereby increasing the incidence of chronic diseases such as cardiovascular disease (cvd). many observational studies have shown that the mediterranean diet based on olive oil is associated with a decreased incidence of cvd. this article aims to study the possible effects of dietary models by using …	Wu, My	Wu, My;Dietary Camellia (Camellia Oleifera Abel) Seed Oil In Traditional Chinese Cooking For High-Risk Cardiovascular Disease: A Three-Arm Double-Blind Randomized Controlled Feeding Trial Protocol	121
2018	29	Endothelial Progenitor Cells In Age-Related Vascular Remodeling	Endothelial Progenitor Cell;Age;Vascular Remodeling	Bone-Marrow-Cells;Activated-Receptor-Gamma;Coronary-Artery-Disease;Chronic Heart-Failure;Myocardial-Infarction;Re-Endothelialization;Intimal Hyperplasia;Mediterranean Diet;Stem-Cells;Exercise	Cell Transplantation	Yang, Jin-Xiu;Pan, Yan-Yun;Wang, Xing-Xiang;Qiu, Yuan-Gang;Mao, Wei	Zhejiang Chinese Med Univ;Zhejiang Univ	Peoples R China	Yang, Jin-Xiu;Pan, Yan-Yun;Wang, Xing-Xiang;Qiu, Yuan-Gang;Mao, Wei	Cell & Tissue Engineering;Medicine, Research & Experimental;Transplantation	Cell Biology;Research & Experimental Medicine;Transplantation	1	7	32	7	117	MAY	缺	Mao, W (通讯作者)，Zhejiang Chinese Med Univ, Affiliated Hosp 1, Dept Cardiol, 54 Youdian Rd, Hangzhou 310006, Zhejiang, Peoples R China.			Wos:000438559600005	10.1177/0963689718779345	accumulating evidence has demonstrated that endothelial progenitor cells (epcs) could facilitate the reendothelialization of injured arteries by replacing the dysfunctional endothelial cells, thereby suppressing the formation of neointima. meanwhile, other findings suggest that epcs may be involved in the pathogenesis of age-related vascular remodeling. this review is presented to summarize the c…	Yang, Jx	Yang, Jx;Endothelial Progenitor Cells In Age-Related Vascular Remodeling	122
2022	2	Association Of Nutrients, Specific Dietary Patterns, And Probiotics With Age-Related Macular Degeneration	Retina;Retinal Pigment Epithelium;Dietary Habits;Nutrition;Food Intake;Age-Related Macular Degeneration	Pigment Epithelial-Cells;Fatty-Acid Intake;Vitamin-D;Eicosapentaenoic Acid;Docosahexaenoic Acid;Mediterranean Diet;Fish Consumption;5-Year Incidence;Risk-Factors;Blue-Light	Current Medicinal Chemistry	Cao, Yanqun;Li, Yuli;Gkerdi, Antonia;Reilly, James;Tan, Zhoujin;Shu, Xinhua	Shaoyang Univ;Glasgow Caledonian Univ;Hunan Univ Chinese Med	Scotland;Peoples R China	Cao, Yanqun;Li, Yuli;Gkerdi, Antonia;Reilly, James;Tan, Zhoujin;Shu, Xinhua	Biochemistry & Molecular Biology;Chemistry, Medicinal;Pharmacology & Pharmacy	Biochemistry & Molecular Biology;Pharmacology & Pharmacy	2	5	2	5	89	缺失字段	Rosetrees Trust [M160-F2];Sight Research Uk [Sac037];Tenovus Scotland [S20-02];Lotus Scholarship Program Of Hunan Province, China [2019-23]	Shu, Xh (通讯作者)，Shaoyang Univ, Sch Basic Med Sci, Shaoyang 422000, Hunan, Peoples R China.			Wos:000870188400004	10.2174/0929867329666220511142817	age-related macular degeneration (amd) is a complex disease that mainly affects people over 50 years of age. even though management of the vascularisation associated with the "wet" form of amd is effective using anti-vegf drugs, there is currently no treatment for the "dry" form of amd. given this, it is imperative to develop methods for disease prevention and treatment. for this review, we searc…	Cao, Yq	Cao, Yq;Association Of Nutrients, Specific Dietary Patterns, And Probiotics With Age-Related Macular Degeneration	123
2018	51	The Nordic Prudent Diet Reduces Risk Of Cognitive Decline In The Swedish Older Adults: A Population-Based Cohort Study	The Nordic Prudent Dietary Pattern;Cognitive Function;Population-Based Cohort Study;Nordic Countries	Food-Frequency Questionnaire;Mediterranean Diet;Adherence;Dementia;Health;Hypertension;Prevention;Validation;Exercise;Patterns	Nutrients	Shakersain, Behnaz;Rizzuto, Debora;Larsson, Susanna C;Faxen-Irving, Gerd;Fratiglioni, Laura;Xu, Wei-Li	Stockholm Gerontol Res Ctr;Tianjin Med Univ;Karolinska Inst;Stockholm Univ	Sweden;Peoples R China	Shakersain, Behnaz;Rizzuto, Debora;Larsson, Susanna C;Faxen-Irving, Gerd;Fratiglioni, Laura;Xu, Wei-Li	Nutrition & Dietetics	Nutrition & Dietetics	1	15	52	15	35	FEB	Ministry Of Health And Social Affairs, Sweden;Swedish Research Council [2017-00981];National Natural Science Foundation Of China [81771519];European Union [667375];Konung Gustaf V:S Och Drottning Victorias Frimurare Foundation;Diabetes Foundation [Dia2014-007];Gun Och Bertil Stohnes Foundation;Alzheimerfonden [Af-733681];Dementia Association (Demensforbundet) (Sweden);[825-2011-6243]	Xu, Wl (通讯作者)，Karolinska Inst, Aging Res Ctr, Dept Neurobiol Care Sci & Soc, S-11330 Stockholm, Sweden;Xu, Wl (通讯作者)，Stockholm Univ, S-11330 Stockholm, Sweden;Xu, Wl (通讯作者)，Tianjin Med Univ, Sch Publ Hlth, Dept Epidemiol & Biostat, Qixiangtai Rd 22, Tianjin 300070, Peoples R China.			Wos:000427540000119	10.3390/Nu10020229	appropriate dietary pattern for preserving cognitive function in northern europe remains unknown. we aimed to identify a nordic dietary pattern index associated with slower cognitive decline compared to the mediterranean-dash intervention for neurodegenerative delay, mediterranean diet, dietary approaches to stop hypertension, and baltic sea diet indices. a total of 2223 dementia-free adults aged…	Shakersain, B	Shakersain, B;The Nordic Prudent Diet Reduces Risk Of Cognitive Decline In The Swedish Older Adults: A Population-Based Cohort Study	124
2022	0	Dietary Intervention In Depression - A Review	缺失字段	Mediterranean Diet;Tryptophan;Symptoms;Anxiety;Health;Supplementation;Inflammation;Behaviors;Zinc;Omega-3-Fatty-Acids	Food & Function	Wu, Tao;Liu, Ran;Zhang, Ling;Rifky, Mohamed;Sui, Wenjie;Zhu, Qiaomei;Zhang, Jiaojiao;Yin, Jinjin;Zhang, Min	Univ Politecn Marche;Eastern Univ Sri Lanka;Tianjin Agr Univ;Tianjin Univ Sci & Technol	Sri Lanka;Italy;Peoples R China	Wu, Tao;Liu, Ran;Zhang, Ling;Rifky, Mohamed;Sui, Wenjie;Zhu, Qiaomei;Zhang, Jiaojiao;Yin, Jinjin;Zhang, Min	Biochemistry & Molecular Biology;Food Science & Technology	Biochemistry & Molecular Biology;Food Science & Technology	23	33	1	33	121	DEC 13	Tianjin Science And Technology Program;[22Ydtpjc00490]	Wu, T;Zhang, M (通讯作者)，Tianjin Univ Sci & Technol, Coll Food Sci & Engn, State Key Lab Food Nutr & Safety, Food Biotechnol Engn Res Ctr,Minist Educ, Tianjin 300457, Peoples R China;Zhang, M (通讯作者)，Tianjin Agr Univ, Tianjin 300392, Peoples R China;Zhang, M (通讯作者)，Tianjin Agr Univ, China Russia Agr Proc Joint Lab, Tianjin 300392, Peoples R China.			Wos:000888354500001	10.1039/D2Fo02795J	depression is a mental illness that affects the normal lives of over 300 million people. unfortunately, about 30% to 40% of patients do not adequately respond to pharmacotherapy and other therapies. this review focuses on exploring the relationship between dietary nutrition and depression, aiming to find safer and efficient ingredients to alleviate depression. diet can affect depression in numero…	Wu, T	Wu, T;Dietary Intervention In Depression - A Review	125
2016	40	Effects Of Walnut Consumption On Colon Carcinogenesis And Microbial Community Structure	缺失字段	Aberrant Crypt Foci;Colorectal-Cancer;Gut Microbiota;Mediterranean Diet;Fatty-Acids;Olive Oil;Growth;Prevention;Health;Tocopherols	Cancer Prevention Research	Nakanishi, Masako;Chen, Yanfei;Qendro, Veneta;Miyamoto, Shingo;Weinstock, Erica;Weinstock, George M;Rosenberg, Daniel W	Jackson Lab Genom Med;Univ Connecticut;Zhejiang Univ	Peoples R China;Usa	Nakanishi, Masako;Chen, Yanfei;Qendro, Veneta;Miyamoto, Shingo;Weinstock, Erica;Weinstock, George M;Rosenberg, Daniel W	Oncology	Oncology	0	40	40	40	61	AUG	American Institute For Cancer Research (Aicr);California Walnut Commission	Rosenberg, Dw (通讯作者)，Univ Connecticut, Ctr Hlth, Ctr Mol Med, 263 Farmington Ave, Farmington, Ct 06030 Usa.			Wos:000383089500009	10.1158/1940-6207.Capr-16-0026	walnuts are composed of a complex array of biologically active constituents with individual cancer-protective properties. here, we assessed the potential benefit of whole walnut consumption in a mouse tumor bioassay using azoxymethane. in study 1, a modest reduction (1.3-fold) in tumor numbers was observed in mice fed a standard diet (ain-76a) containing 9.4% walnuts (15% of total fat). in study …	Nakanishi, M	Nakanishi, M;Effects Of Walnut Consumption On Colon Carcinogenesis And Microbial Community Structure	126
2023	0	Dietary Factors And Pancreatic Cancer Risk: An Umbrella Review Of Meta-Analyses Of Prospective Observational Studies	Diet;Pancreatic Cancer;Evidence;Meta-Analyses;Umbrella Review	Systematic Reviews;Processed Meat;Inflammatory Index;Insulin-Resistance;Association;Health;Consumption;Fructose;Red;Patterns	Advances In Nutrition	Qin, Xianpeng;Chen, Jing;Jia, Guiqing;Yang, Zhou	Univ Elect Sci & Technol China	Peoples R China	Qin, Xianpeng;Chen, Jing;Jia, Guiqing;Yang, Zhou	Nutrition & Dietetics	Nutrition & Dietetics	6	6	0	6	100	MAY	Sichuan Science And Technology Program [2022Yfs0223]	Yang, Z (通讯作者)，Univ Elect Sci & Technol China, Sichuan Acad Med Sci & Sichuan Prov Peoples Hosp, Dept Gastrointestinal Surg, Chengdu, Peoples R China.			Wos:001001711200001	10.1016/J.Advnut.2023.02.004	dietary factors may be associated with the occurrence of pancreatic cancer. this umbrella review aimed to review and grade the evidence for the associations between dietary factors and pancreatic cancer risk. we searched pubmed, embase, web of science, scopus, cochrane database of systematic reviews, and cinahl for eligible literature. we included meta-analyses of randomized controlled trials (rc…	Qin, Xp	Qin, Xp;Dietary Factors And Pancreatic Cancer Risk: An Umbrella Review Of Meta-Analyses Of Prospective Observational Studies	127
2022	5	Dietary Quality And Relationships With Metabolic Dysfunction-Associated Fatty Liver Disease (Mafld) Among United States Adults, Results From Nhanes 2017-2018	Nutrition;Dietary Quality Indexes;Epidemiology;Mafld;Nhanes	Healthy Eating Index;Mediterranean Diet;Management;Risk;Lead	Nutrients	Tian, Ting;Zhang, Jingxian;Xie, Wei;Ni, Yunlong;Fang, Xinyu;Liu, Mao;Peng, Xianzhen;Wang, Jie;Dai, Yue;Zhou, Yonglin	Jiangsu Prov Ctr Dis Control & Prevent;Nanjing Med Univ	Peoples R China	Tian, Ting;Zhang, Jingxian;Xie, Wei;Ni, Yunlong;Fang, Xinyu;Liu, Mao;Peng, Xianzhen;Wang, Jie;Dai, Yue;Zhou, Yonglin	Nutrition & Dietetics	Nutrition & Dietetics	5	14	5	14	47	NOV	Jiangsu Provincial Geriatric Health Scientific Research Project [Lkm2022005];Social Science Research Projects In Universities Of Jiangsu Province [2020Sja2439];Six Talent Peaks Project In Jiangsu Province, China [2019-Wsn-049]	Dai, Y (通讯作者)，Jiangsu Prov Ctr Dis Control & Prevent, Inst Food Safety & Assessment, Nanjing 210009, Peoples R China.			Wos:000884079000001	10.3390/Nu14214505	metabolic dysfunction-associated fatty liver disease (mafld) is a new definition for the evidence of hepatic steatosis and metabolic dysfunctions. the specific role of the dietary factors in the development and progress of the disease are not well illuminated. thus, we conducted this study on the associations between dietary quality assessed by five dietary quality indexes (dietary inflammatory i…	Tian, T	Tian, T;Dietary Quality And Relationships With Metabolic Dysfunction-Associated Fatty Liver Disease (Mafld) Among United States Adults, Results From Nhanes 2017-2018	128
2023	0	Two A Poster Ior I Dietary Patterns Are Associated With Risks Of Hyperuricemia Among Adults In Less-Developed Multiethnic Regions In Southwest China	Hyperuricemia;Dietary Pattern;Multiethnic;Prevention;Epidemiological Study	Serum Uric-Acid;Mediterranean Diet;Xanthine-Oxidase;Population;Prevalence;Disease;Gout;Adherence;Polymorphism;Individuals	Nutrition Research	Wu, Xinyu;Tang, Wenge;Tang, Dan;Hu, Yifan;Zhang, Ning;Dai, Suyao;Pan, Yongyue;Li, Jingzhong;Guan, Han;Meng, Jiantong;Zhao, Xing;Xiao, Xiong;Yin, Jianzhong	Tibet Univ;Chongqing Municipal Ctr Dis Control & Prevent;Guizhou Med Univ;Chengdu Ctr Dis Control & Prevent;Sichuan Univ;Tibet Ctr Dis Control & Prevent;Kunming Med Univ	Peoples R China	Wu, Xinyu;Tang, Wenge;Tang, Dan;Hu, Yifan;Zhang, Ning;Dai, Suyao;Pan, Yongyue;Li, Jingzhong;Guan, Han;Meng, Jiantong;Zhao, Xing;Xiao, Xiong;Yin, Jianzhong	Nutrition & Dietetics	Nutrition & Dietetics	8	8	0	8	63	FEB	National Natural Science Foundation Of China [82273740, 81903415];National Key R&D Program Of China [2017Yfc0907300]	Xiao, X (通讯作者)，Sichuan Univ, West China Sch Publ Hlth, Dept Epidemiol & Hlth Stat, Chengdu 610041, Sichuan, Peoples R China;Xiao, X (通讯作者)，Sichuan Univ, West China Hosp 4, Chengdu 610041, Sichuan, Peoples R China;Xiao, X;Yin, Jz (通讯作者)，Kunming Med Univ, Baoshan Coll Tradit Chinese Med, Sch Publ Hlth, Kunming 650500, Peoples R China.			Wos:000926461900001	10.1016/J.Nutres.2022.12.012	diet is a major determinant of hyperuricemia, but little is known about the association be-tween diet and hyperuricemia in less-developed multiethnic regions (lmers). this study aimed to assess the hypothesis that dietary patterns (including 2 a-priori and 3 a posteriori dietary patterns) are associated with hyperuricemia in lmers. the 2 a priori dietary patterns were the dietary approaches to st…	Wu, Xy	Wu, Xy;Two A Poster Ior I Dietary Patterns Are Associated With Risks Of Hyperuricemia Among Adults In Less-Developed Multiethnic Regions In Southwest China	129
2015	16	Mediterranean And Nordic Diet Scores And Long-Term Changes In Body Weight And Waist Circumference: Results From A Large Cohort Study	Mediterranean Diet Score;Nordic Diet Score;Body Weight Change;Waist Circumference Change;Cohort Studies	Randomized Controlled-Trial;Cardiovascular Risk-Factors;Metabolic Syndrome;Life-Style;Nutritional Epidemiology;Breast-Cancer;Health;Association;Adherence;Markers	British Journal Of Nutrition	Li, Yingjun;Roswall, Nina;Strom, Peter;Sandin, Sven;Adami, Hans-Olov;Weiderpass, Elisabete	Harvard Univ;Danish Canc Soc Res Ctr;Univ Tromso;Karolinska Inst;Folkhalsan Res Ctr;Zhejiang Univ;Canc Registry Norway	Peoples R China;Finland;Denmark;Sweden;Usa;Norway	Li, Yingjun;Roswall, Nina;Strom, Peter;Sandin, Sven;Adami, Hans-Olov;Weiderpass, Elisabete	Nutrition & Dietetics	Nutrition & Dietetics	0	11	16	11	38	DEC 28	Swedish Cancer Society;Swedish Research Council (Vetenskapsradet) [K2012-69X-22062-01-3];Karolinska Institutet Distinguished Professor Award [Dnr: 2368/10-221];Swedish Cancer Society;Swedish Research Council (Vetenskapsradet) [K2012-69X-22062-01-3];Karolinska Institutet Distinguished Professor Award [Dnr: 2368/10-221];The Danish Cancer Society [R91-A6638] Funding Source: Researchfish	Weiderpass, E (通讯作者)，Karolinska Inst, Dept Med Epidemiol & Biostat, S-17177 Stockholm, Sweden.			Wos:000365332700015	10.1017/S0007114515003840	dietary patterns, which represent a broader picture of food and nutrient consumption, have gained increasing interest over the last decades. in a cohort design, we followed 27 544 women aged 29-49 years from baseline in 1991-1992. we collected data from an ffq at baseline and body weight (bw) and waist circumference (wc) data both at baseline and at follow-up in 2003. we calculated the mediterran…	Li, Yj	Li, Yj;Mediterranean And Nordic Diet Scores And Long-Term Changes In Body Weight And Waist Circumference: Results From A Large Cohort Study	130
2021	17	Gut Microbiota And Atherosclerosis-Focusing On The Plaque Stability	Atherosclerosis;Metabolites;Therapies;Plaque Stability;Gut Microbiota	Coronary-Artery-Disease;Trimethylamine-N-Oxide;Lipopolysaccharide-Binding Protein;Human Colonic Microbiota;Chain Fatty-Acids;Mediterranean Diet;Cardiovascular-Disease;Physical-Activity;Fecal Microbiota;Mucus Barrier	Frontiers In Cardiovascular Medicine	Shen, Xinyi;Li, Lihua;Sun, Zhen;Zang, Guangyao;Zhang, Lili;Shao, Chen;Wang, Zhongqun	Jiangsu Univ	Peoples R China	Shen, Xinyi;Li, Lihua;Sun, Zhen;Zang, Guangyao;Zhang, Lili;Shao, Chen;Wang, Zhongqun	Cardiac & Cardiovascular Systems	Cardiovascular System & Cardiology	1	8	19	8	204	AUG 3	National Natural Science Foundation Of China [82070455, 81770450];Open Project Program Of Guangxi Key Laboratory Of Centre Ofdiabetic Systems Medicine [Gklcdsm-20210101-02];Research And Innovation Funding Project For College Students In Experimental Animal Center Of Jiangsu University;Postgraduate Research And Practice Innovation Program Of Jiangsu Province [Kycx20_2881, Sjky19_2585];Zhenjiang Ca…	Wang, Zq (通讯作者)，Jiangsu Univ, Dept Cardiol, Affiliated Hosp, Zhenjiang, Jiangsu, Peoples R China.			Wos:000684796700001	10.3389/Fcvm.2021.668532	cardiovascular diseases (cvds) are major causes of mortality and morbidity in the modern society. the rupture of atherosclerotic plaque can induce thrombus formation, which is the main cause of acute cardiovascular events. recently, many studies have demonstrated that there are some relationships between microbiota and atherosclerosis. in this review, we will focus on the effect of the microbiota…	Shen, Xy	Shen, Xy;Gut Microbiota And Atherosclerosis-Focusing On The Plaque Stability	131
2016	18	Appropriate Management Of Asymptomatic Carotid Stenosis	缺失字段	Primary Prevention;Myocardial-Infarction;Mediterranean Diet;Antiplatelet-Therapy;Medical Therapy;Blood-Pressure;Life-Style;Risk;Stroke;Atherosclerosis	Stroke And Vascular Neurology	Spence, J David;Song, Hongsong;Cheng, Guanliang	Peking Univ;Western Univ;Nanjing Med Univ	Canada;Peoples R China	Spence, J David;Song, Hongsong;Cheng, Guanliang	Clinical Neurology	Neurosciences & Neurology	0	3	18	3	54	JUN	缺	Spence, Jd (通讯作者)，Western Univ, Robarts Res Inst, London, On, Canada.			Wos:000504318600006	10.1136/Svn-2016-000016	with modern intensive medical therapy, the annual risk of ipsilateral stroke in patients with asymptomatic carotid stenosis (acs) is now down to similar to 0.5%. despite this, there is a widespread practice of routine intervention in acs with carotid endarterectomy (cea) and stenting (cas). this is being justified on the basis of much higher risks with medical therapy in trials conducted decades …	Spence, Jd	Spence, Jd;Appropriate Management Of Asymptomatic Carotid Stenosis	132
2022	0	Association Between Intake Of Fermented Dairy Product And Diet Quality, Health Beliefs In A Representative Sample Of Polish Population	Dairy;Fermented Dairy;Mediterranean Diet;Diet Quality;Health Benefits;Health Beliefs;Health Concern	Amino-Acids;Foods;Consumption;Probiotics	Nutrients	Danielewicz, Anna;Morze, Jakub;Staniewska, Katarzyna;Dabrowska, Aneta;Sawicki, Tomasz;Yang, Zhennai;Baranowska, Maria;Darewicz, Malgorzata;Zulewska, Justyna;Staniewski, Boguslaw;Przybylowicz, Katarzyna E E	Univ Warmia & Mazury;Beijing Technol & Business Univ	Poland;Peoples R China	Danielewicz, Anna;Morze, Jakub;Staniewska, Katarzyna;Dabrowska, Aneta;Sawicki, Tomasz;Yang, Zhennai;Baranowska, Maria;Darewicz, Malgorzata;Zulewska, Justyna;Staniewski, Boguslaw;Przybylowicz, Katarzyna E E	Nutrition & Dietetics	Nutrition & Dietetics	2	3	0	3	42	DEC	National Centre For Research And Development;[Wpc1/Dairyfuninn/2019]	Danielewicz, A;Przybylowicz, Ke (通讯作者)，Univ Warmia & Mazury, Dept Human Nutr, Pl-10718 Olsztyn, Poland.			Wos:000897379600001	10.3390/Nu14235018	this study aimed to evaluate the association of diet quality and perception of consumption benefits with intake of fermented dairy products in a representative sample of the polish population. the study was carried out in february 2020 and involved 2009 men and women randomly sampled from the representative polish population stratified into two age groups (19-30 and 66-75 years). dairy product in…	Danielewicz, A	Danielewicz, A;Association Between Intake Of Fermented Dairy Product And Diet Quality, Health Beliefs In A Representative Sample Of Polish Population	133
2023	0	Associations Of Adherence To Mediterranean-Like Diet Pattern With Incident Rosacea: A Prospective Cohort Study Of Government Employees In China	Rosacea;Mediterranean Diet;Incidence Rate;Diet Pattern Analysis;Anti-Inflammatory	Cardiovascular-Disease;2017 Update;Risk;Inflammation;Benefits;Mortality	Frontiers In Nutrition	Chen, Peng;Yang, Ziye;Fan, Zhihua;Wang, Ben;Tang, Yan;Xiao, Yi;Chen, Xiang;Luo, Dan;Xiao, Shuiyuan;Li, Ji;Xie, Hongfu;Shen, Minxue	Cent South Univ;Furong Lab	Peoples R China	Chen, Peng;Yang, Ziye;Fan, Zhihua;Wang, Ben;Tang, Yan;Xiao, Yi;Chen, Xiang;Luo, Dan;Xiao, Shuiyuan;Li, Ji;Xie, Hongfu;Shen, Minxue	Nutrition & Dietetics	Nutrition & Dietetics	2	2	0	2	45	FEB 2	National Key Research And Development Program Of China [2021Yff1201205, 2016Yfc0900802];National Natural Science Funds For Distinguished Young Scholars [82225039];Hunan Science And Technology Program For Young Scholars [2022Rc1014]	Xie, Hf;Shen, Mx (通讯作者)，Cent South Univ, Xiangya Hosp, Dept Dermatol, Changsha, Peoples R China;Xie, Hf (通讯作者)，Cent South Univ, Xiangya Hosp, Hunan Engn Res Ctr Skin Hlth & Dis, Changsha, Peoples R China;Xie, Hf (通讯作者)，Cent South Univ, Xiangya Hosp, Hunan Key Lab Aging Biol, Changsha, Peoples R China;Shen, Mx (通讯作者)，Furong Lab, Changsha, Peoples R China;Shen, Mx (通讯作者)，Cent South Univ, Xiangya Sc…			Wos:000937252600001	10.3389/Fnut.2023.1092781	backgrounddespite of growing evidence on gastrointestinal comorbidities of rosacea, there was a lack of literatures regarding the role of diet on rosacea. objectivesto investigate the relationship between adherence to a mediterranean-like diet pattern and the risk of incident rosacea. methodsthis was a prospective cohort study of government employees aged >20 years conducted between january 2018 …	Chen, P	Chen, P;Associations Of Adherence To Mediterranean-Like Diet Pattern With Incident Rosacea: A Prospective Cohort Study Of Government Employees In China	134
2015	61	Diet-Quality Scores And Prevalence Of Nonalcoholic Fatty Liver Disease: A Population Study Using Proton-Magnetic Resonance Spectroscopy	缺失字段	Mediterranean Diet;Insulin-Resistance;Chinese Population;Risk-Factors;Pattern;Consumption;Overweight;Steatosis;Adherence;Severity	Plos One	Chan, Ruth;Wong, Vincent Wai-Sun;Chu, Winnie Chiu-Wing;Wong, Grace Lai-Hung;Li, Liz Sin;Leung, Jason;Chim, Angel Mei-Ling;Yeung, David Ka-Wai;Sea, Mandy Man-Mei;Woo, Jean;Chan, Francis Ka-Leung;Chan, Henry Lik-Yuen	Chinese Univ Hong Kong	Peoples R China	Chan, Ruth;Wong, Vincent Wai-Sun;Chu, Winnie Chiu-Wing;Wong, Grace Lai-Hung;Li, Liz Sin;Leung, Jason;Chim, Angel Mei-Ling;Yeung, David Ka-Wai;Sea, Mandy Man-Mei;Woo, Jean;Chan, Francis Ka-Leung;Chan, Henry Lik-Yuen	Multidisciplinary Sciences	Science & Technology - Other Topics	1	15	62	15	56	SEP 29	Health And Health Services Research Fund - Government Of Hong Kong Sar [07080081];Centre For Nutritional Studies, Under Chinese University Of Hong Kong	Chan, R (通讯作者)，Chinese Univ Hong Kong, Dept Med & Therapeut, Hong Kong, Hong Kong, Peoples R China.			Wos:000362171400074	10.1371/Journal.Pone.0139310	dietary pattern analysis is an alternative approach to examine the association between diet and nonalcoholic fatty liver disease (nafld). this study examined the association of two diet-quality scores, namely diet quality index-international (dqi-i) and mediterranean diet score (mds) with nafld prevalence. apparently healthy chinese adults (332 male, 465 female) aged 18 years or above were recrui…	Chan, R	Chan, R;Diet-Quality Scores And Prevalence Of Nonalcoholic Fatty Liver Disease: A Population Study Using Proton-Magnetic Resonance Spectroscopy	135
2023	0	Associations Of Midlife Dietary Patterns With Incident Dementia And Brain Structure: Findings From The Uk Biobank Study	Epidemiology;Public Health;Nutritional Science;Dementia;Geriatrics	Quality-Of-Life;Mediterranean Diet;Alzheimers-Disease;Cardiovascular Risk;Cohort;Volume;Intervention;Prevention;Biomarkers;Mortality	American Journal Of Clinical Nutrition	Zhang, Jingyun;Cao, Xingqi;Li, Xin;Li, Xueqin;Hao, Meng;Xia, Yang;Huang, Huiqian;Jorgensen, Terese Sara Hoj;Agogo, George O;Wang, Liang;Zhang, Xuehong;Gao, Xiang;Liu, Zuyun	Baylor Univ;Harvard Med Sch;Univ Copenhagen;Brigham & Womens Hosp;Statsdecide Analyt & Consulting Ltd;Johns Hopkins Univ;China Med Univ;Fudan Univ;Zhejiang Univ	Denmark;Kenya;Peoples R China;Usa	Zhang, Jingyun;Cao, Xingqi;Li, Xin;Li, Xueqin;Hao, Meng;Xia, Yang;Huang, Huiqian;Jorgensen, Terese Sara Hoj;Agogo, George O;Wang, Liang;Zhang, Xuehong;Gao, Xiang;Liu, Zuyun	Nutrition & Dietetics	Nutrition & Dietetics	1	1	0	1	65	JUL	National Natural Science Foundation Of China [82171584];Fundamental Research Funds For The Central Universities;Key Laboratory Of Intelligent Preventive Medicine Of Zhejiang Province [2020E10004];Zhejiang University Global Partnership Fund [188170-11103]	Liu, Zy (通讯作者)，Zhejiang Univ, Affiliated Hosp 2, Ctr Clin Big Data & Analyt, Sch Med, Zhejiang, Peoples R China;Liu, Zy (通讯作者)，Zhejiang Univ, Dept Big Data Hlth Sci Sch Publ Hlth, Key Lab Intelligent Prevent Med Zhejiang Prov, Sch Med, Zhejiang, Peoples R China.			Wos:001029198000001	10.1016/J.Ajcnut.2023.05.007	background: at present, the results on the associations between dietary patterns and risk of dementia are inconsistent, and studies on the associations between dietary patterns and brain structures are limited. objectives: we aimed to investigate the associations of midlife dietary patterns with incident dementia and brain structures. methods: on the basis of the uk biobank study, we investigated…	Zhang, Jy	Zhang, Jy;Associations Of Midlife Dietary Patterns With Incident Dementia And Brain Structure: Findings From The Uk Biobank Study	136
2008	17	Metabolic Syndrome In An Island Population Of The Eastern Adriatic Coast Of Croatia	Metabolic Syndrome;Adriatic Island;Body Mass Index;Waist Hip Ratio;Carbohydrate Intolerance;Dyslipidemia;Cardiovascular Disease;Mediterranean Diet	Insulin-Resistance Syndrome;Cardiovascular-Disease;Provisional Report;Diabetes-Mellitus;Heart;Risk;Prevalence;Health;Consultation;Definition	Collegium Antropologicum	Deka, Ranjan;Narancic, Nina Smolej;Xi, Huifeng;Turek, Stjepan;Cubrilo-Turek, Mirjana;Vrhovski-Hebrang, Danijela;Janicijevic, Branka;Tomljenovic, Andrea;Szirovicza, Lajos;Jin, Li;Chakraborty, Ranajit;Rudan, Pavao	Fudan Univ;Croatian Chamber Econ;Inst Anthropol Res;Univ Zagreb	Croatia;Peoples R China	Deka, Ranjan;Narancic, Nina Smolej;Xi, Huifeng;Turek, Stjepan;Cubrilo-Turek, Mirjana;Vrhovski-Hebrang, Danijela;Janicijevic, Branka;Tomljenovic, Andrea;Szirovicza, Lajos;Jin, Li;Chakraborty, Ranajit;Rudan, Pavao	Anthropology	Anthropology	0	0	18	0	32	MAR	Niehs Nih Hhs [Es0-6090] Funding Source: Medline;Nigms Nih Hhs [Gm41366] Funding Source: Medline	Deka, R (通讯作者)，Univ Cincinnati, Med Ctr, Dept Environm Hlth, 3223 Eden Aven, Cincinnati, Oh 45267 Usa.			Wos:000254748600013	缺失字段	the metabolic syndrome, an assemblage of risk factors, viz., obesity, dyslipidemia, carbohydrate intolerance, and hypertension, associated with development of cardiovascular diseases and type 2 diabetes, has become a major public health problem in the developed countries. however, data on its prevalence in worldwide populations, particularly in non-industrialized societies is sparse. we report th…	Deka, R	Deka, R;Metabolic Syndrome In An Island Population Of The Eastern Adriatic Coast Of Croatia	137
2021	24	Mediterranean Diet And Depression: A Population-Based Cohort Study	Depression;Mental Health;Mediterranean;Diet;Women'S Health;Cohort Studies;Epidemiology	Nutritional Medicine;Risk;Association;Adherence;Symptoms;Pattern;Quality;Inflammation;Statement;Disorder	International Journal Of Behavioral Nutrition And Physical Activity	Yin, Weiyao;Lof, Marie;Chen, Ruoqing;Hultman, Christina M;Fang, Fang;Sandin, Sven	Seaver Autism Ctr Res & Treatment Mt Sinai;Ichan Sch Med;Sun Yat Sen Univ;Sichuan Univ;Linkoping Univ;Karolinska Inst	Sweden;Peoples R China;Usa	Yin, Weiyao;Lof, Marie;Chen, Ruoqing;Hultman, Christina M;Fang, Fang;Sandin, Sven	Nutrition & Dietetics;Physiology	Nutrition & Dietetics;Physiology	4	13	24	13	45	NOV 27	Karolinska Institute;Swedish Research Council [2019-01088];Swedish Research Council For Health, Working Life And Welfare [2017-00531];Karolinska Institutet (Senior Researcher Award And Strategic Research Area In Epidemiology);Swedish Research Council [2019-01088] Funding Source: Swedish Research Council;Forte [2017-00531] Funding Source: Forte;Vinnova [2019-01088] Funding Source: Vinnova	Yin, Wy (通讯作者)，Karolinska Inst, Inst Environm Med, Box 210, S-17177 Stockholm, Sweden;Yin, Wy (通讯作者)，Sichuan Univ, West China Univ Hosp 2, Dept Obstet & Gynecol, Chengdu, Peoples R China.			Wos:000722992300002	10.1186/S12966-021-01227-3	background depression imposes immense public health burden, demonstrating an urgent need of the identification of modifiable risk factors. only a few cohort studies have analyzed the association between mediterranean dietary pattern (mdp) and depression but with mixed results. we examined the impact of mdp on clinically ascertained depression in a large population-based dataset. methods in 1991/9…	Yin, Wy	Yin, Wy;Mediterranean Diet And Depression: A Population-Based Cohort Study	138
2019	6	The Mediterranean Diet Reduces The Genetic Risk Of Chromosome 9P21 For Myocardial Infarction In An Asian Population Community Cohort	缺失字段	Coronary-Artery-Disease;Ischemic-Stroke;Association Analysis;Snp Rs17465637;Variants;1Q41;Polymorphism;Metaanalysis;Survival;Japanese	Scientific Reports	Leu, Hsin-Bang;Chung, Chia-Min;Chen, Jaw-Wen;Pan, Wen-Harn	China Med Univ Hosp;Acad Sinica;Natl Yang Ming Univ;China Med Univ;Taipei Vet Gen Hosp	Taiwan	Leu, Hsin-Bang;Chung, Chia-Min;Chen, Jaw-Wen;Pan, Wen-Harn	Multidisciplinary Sciences	Science & Technology - Other Topics	0	5	6	5	33	DEC 5	Academia Sinica	Leu, Hb (通讯作者)，Natl Yang Ming Univ, Inst Clin Med & Cardiovasc Res Ctr, Taipei, Taiwan;Leu, Hb (通讯作者)，Taipei Vet Gen Hosp, Healthcare & Serv Ctr, Taipei, Taiwan;Leu, Hb (通讯作者)，Taipei Vet Gen Hosp, Dept Med, Div Cardiol, Taipei, Taiwan.			Wos:000501579200001	10.1038/S41598-019-54938-W	the interaction of genetic susceptibility and dietary habits in cardiovascular disease (cvd) remains undetermined. the purpose of this study was to investigate whether a mediterranean dietary style modified the genetic risk of developing cvd in a chinese cohort. a total of 2098 subjects with dietary information from a chinese community cohort (cvdfacts) were enrolled. candidate genes, including s…	Leu, Hb	Leu, Hb;The Mediterranean Diet Reduces The Genetic Risk Of Chromosome 9P21 For Myocardial Infarction In An Asian Population Community Cohort	139
2023	0	Dietary Patterns And Risk Of Lung Cancer: A Systematic Review And Meta-Analyses Of Observational Studies	Dietary Patterns;Lung Cancer;Systematic Review;Meta-Analysis	Mediterranean Diet;Inflammatory Index;Nutrient Patterns;Smoking Status;Heavy Smokers;Quality;Statistics;Health;Mortality;Adherence	Current Nutrition Reports	Zhao, Longgang;Kase, Bezawit;Zheng, Jiali;Steck, Susan E	Shanghai Jiao Tong Univ;Univ South Carolina	Peoples R China;Usa	Zhao, Longgang;Kase, Bezawit;Zheng, Jiali;Steck, Susan E	Nutrition & Dietetics	Nutrition & Dietetics	2	2	0	2	64	JUN	缺	Steck, Se (通讯作者)，Univ South Carolina, Arnold Sch Publ Hlth, Dept Epidemiol & Biostat, Columbia, Sc 29208 Usa.			Wos:000974644200001	10.1007/S13668-023-00469-W	purpose of reviewprevious literature reviews summarized the associations between individual foods or food groups and lung cancer risk, but the relationship between dietary patterns and lung cancer risk has received less attention. we conducted a systematic review and meta-analyses of observational studies on the associations between dietary patterns and lung cancer risk.recent findingspubmed, emb…	Zhao, Lg	Zhao, Lg;Dietary Patterns And Risk Of Lung Cancer: A Systematic Review And Meta-Analyses Of Observational Studies	140
2019	1	Pathological And Cognitive Changes In Patients With Type 2 Diabetes Mellitus And Comorbid Mci And Protective Hypoglycemic Therapies: A Narrative Review	Cognition;Hypoglycemic Therapy;Mild Cognitive Impairment;Pathology;Type 2 Diabetes Mellitus	Plasma Dpp4 Activity;State Functional Connectivity;Spontaneous Brain Activity;Vascular Risk-Factors;White-Matter Network;Middle-Aged Patients;Alzheimers-Disease;Intranasal Insulin;Mediterranean Diet;Physical-Activity	Reviews In The Neurosciences	Zhang, Xiao;Huang-Fu, Zhao;Lang, Xing-Ying;Chun, Pu;Chi, Yan-Yan;Yuan, Xiao-Ying;Wang, Xu-Gang	Dalian Ctr Dis Control & Prevent;Dalian Med Univ	Peoples R China	Zhang, Xiao;Huang-Fu, Zhao;Lang, Xing-Ying;Chun, Pu;Chi, Yan-Yan;Yuan, Xiao-Ying;Wang, Xu-Gang	Neurosciences	Neurosciences & Neurology	0	11	1	11	167	OCT	Liaoning Provincial Program For Top Discipline Of Basic Medical Sciences	Yuan, Xy (通讯作者)，Dalian Med Univ, Coll Basic Med, Dept Anat, Dalian 16044, Peoples R China;Wang, Xg (通讯作者)，Dalian Med Univ, Affiliated Hosp 2, Dept Neurol, Dalian 116027, Peoples R China.			Wos:000489266300006	10.1515/Revneuro-2018-0083	type 2 diabetes mellitus (t2dm) is becoming a significant health issue worldwide. many studies support the hypothesis that patients with t2dm have a higher-than-expected incidence of mild cognitive impairment (mci) than individuals without diabetes. based on the results from recent studies, mci might be associated with the effects of t2dm on glucose metabolism and brain atrophy. as a narrative re…	Zhang, X	Zhang, X;Pathological And Cognitive Changes In Patients With Type 2 Diabetes Mellitus And Comorbid Mci And Protective Hypoglycemic Therapies: A Narrative Review	141
2022	4	Exploring The Recent Trends In Management Of Dementia And Frailty: Focus On Diagnosis And Treatment	Dementia;Frailty;Malnutrition;Stroke;Diagnosis;Mediterranean Diet	Mild Cognitive Impairment;Quality Standards Subcommittee;Mental-State-Examination;Older-Adults;Alzheimers-Disease;Incident Dementia;Physical-Activity;Risk-Factors;Vitamin-D;Neuropsychiatric Symptoms	Current Medicinal Chemistry	Rahman, Md Mominur;Mim, Sadia Afsana;Islam, Md Rezaul;Parvez, Anwar;Islam, Fahadul;Uddin, Mohammad Borhan;Rahaman, Md Saidur;Shuvo, Pollob Ahmed;Ahmed, Muniruddin;Greig, Nigel H;Kamal, Mohammad Amjad	Novel Global Community Educ Fdn;Nia;King Abdulaziz Univ;Enzymo;Sichuan Univ;Daffodil Int Univ	Peoples R China;Bangladesh;Saudi Arabia;Usa;Australia	Rahman, Md Mominur;Mim, Sadia Afsana;Islam, Md Rezaul;Parvez, Anwar;Islam, Fahadul;Uddin, Mohammad Borhan;Rahaman, Md Saidur;Shuvo, Pollob Ahmed;Ahmed, Muniruddin;Greig, Nigel H;Kamal, Mohammad Amjad	Biochemistry & Molecular Biology;Chemistry, Medicinal;Pharmacology & Pharmacy	Biochemistry & Molecular Biology;Pharmacology & Pharmacy	1	5	4	5	197	缺失字段	Department Of Pharmacy, Faculty Of Allied Health Sciences, Daffodil International University, Bangladesh	Rahman, Mm;Kamal, Ma (通讯作者)，Daffodil Int Univ, Fac Allied Hlth Sci, Dept Pharm, Dhaka 1207, Bangladesh.			Wos:000853315700003	10.2174/0929867329666220408102051	dementia and frailty increase health adversities in older adults, which are topics of growing research interest. frailty is considered to correspond to a biological syndrome associated with age. frail patients may ultimately develop multiple dysfunctions across several systems, including stroke, transient ischemic attack, vascular dementia, parkinson's disease, alzheimer's disease, frontotemporal…	Rahman, Mm	Rahman, Mm;Exploring The Recent Trends In Management Of Dementia And Frailty: Focus On Diagnosis And Treatment	142
2021	4	Association Between Diet Quality And Risk Of Ovarian And Endometrial Cancers: A Systematic Review Of Epidemiological Studies	Diet Quality;Ovarian Cancer;Edometrial Cancer;Risk Factors;Epidemiological Studies	Mediterranean Diet;Prospective Cohort;Metaanalysis;Index	Frontiers In Oncology	Zhang, Yu-Hua;Li, Zhuo;Tan, Ming-Zi	China Med Univ	Peoples R China	Zhang, Yu-Hua;Li, Zhuo;Tan, Ming-Zi	Oncology	Oncology	1	3	4	3	39	MAY 18	缺	Zhang, Yh (通讯作者)，China Med Univ, Liaoning Canc Hosp & Inst, Dept Gynecol, Canc Hosp, Shenyang, Peoples R China.			Wos:000656563900001	10.3389/Fonc.2021.659183	objectives the relationship between diet quality indices and risk of ovarian and endometrial cancers were unclear. we aimed at conducting a systematic review to evaluate the epidemiological evidence. methods embase, pubmed, web of science and scopus databases were searched for eligible studies up to december 2020. epidemiological studies reported the association of the diet quality with risk of o…	Zhang, Yh	Zhang, Yh;Association Between Diet Quality And Risk Of Ovarian And Endometrial Cancers: A Systematic Review Of Epidemiological Studies	143
2022	0	Which Factors Influence Healthy Aging? A Lesson From The Longevity Village Of Bama In China	Longevity;Bama;Healthy Aging;Gene Polymorphism;Environment	Telomere Length Dynamics;Sonchus-Oleraceus L.;Dna Methylation;Life-Span;Cardiovascular-Disease;Mediterranean Diet;Metabolic Syndrome;Sex-Differences;Trace-Elements;Lipid Levels	Aging And Disease	Zhang, Wei;Huang, Qingyun;Kang, Yongxin;Li, Hao;Tan, Guohe	Chinese Minist Educ;Applicat Coconstructed Prov & Minist;Collaborat Innovat Ctr Regenerat Med & Med Bioreso;China Asean Res Ctr Innovat & Dev Brain Sci;Guangxi Med Univ	Peoples R China	Zhang, Wei;Huang, Qingyun;Kang, Yongxin;Li, Hao;Tan, Guohe	Geriatrics & Gerontology	Geriatrics & Gerontology	13	22	0	22	169	2022 NOV 9	National Natural Science Foundation Of China;[82171 468];[82060253];[82171200]	Tan, Gh (通讯作者)，Guangxi Med Univ, Inst Neurosci, Sch Basic Med Sci, Dept Human Anat, Nanning, Guangxi, Peoples R China;Tan, Gh (通讯作者)，Chinese Minist Educ, Key Lab Longev & Aging Related Dis, Nanning, Guangxi, Peoples R China;Tan, Gh (通讯作者)，China Asean Res Ctr Innovat & Dev Brain Sci, Nanning, Guangxi, Peoples R China;Tan, Gh (通讯作者)，Guangxi Med Univ, Inst Neurosci, Sch Basic Med Sci, Nanning, Guang…			Wos:000885490200001	10.14336/Ad.2022.1108	a growing aging population is associated with increasing incidences of aging-related diseases and socioeconomic burdens. hence, research into healthy longevity and aging is urgently needed. longevity is an important phenomenon in healthy aging. the present review summarizes the characteristics of longevity in the elderly population in bama, china, where the proportion of centenarians is 5.7-fold …	Zhang, W	Zhang, W;Which Factors Influence Healthy Aging? A Lesson From The Longevity Village Of Bama In China	144
2022	2	Factors Influencing Alzheimer'S Disease Risk: Whether And How They Are Related To The Apoe Genotype	Apolipoprotein E;Alzheimer'S Disease;Ethnicity;Diet;Geographic Factor;Aging;Gender	Apolipoprotein-E Genotype;Age-Specific Incidence;Vitamin-D;Cognitive Function;Older-Adults;Targeted Replacement;Dementia Mortality;Mediterranean Diet;Young-Adults;Epsilon-4	Neuroscience Bulletin	Zhang, Rong;Xu, Xiaojiao;Yu, Hang;Xu, Xiaolan;Wang, Manli;Le, Weidong	Univ Elect Sci & Technol China	Peoples R China	Zhang, Rong;Xu, Xiaojiao;Yu, Hang;Xu, Xiaolan;Wang, Manli;Le, Weidong	Neurosciences	Neurosciences & Neurology	2	17	2	17	122	2022 FEB 11	Chengdu Science And Technology Bureau [2019-Yf05-00655-Sn];Key Project Of The Medical Science Department, University Of Electronic Science And Technology Of China [Zygx2020Zb035];Guangdong Provincial Key Rd Program [2018B030337001]	Le, Wd (通讯作者)，Univ Elect Sci & Technol China, Sichuan Prov Peoples Hosp, Sichuan Acad Med Sci, Inst Neurol, Chengdu 611731, Peoples R China.			Wos:000754165300001	10.1007/S12264-021-00814-5	alzheimer's disease (ad) is the most prevalent neurodegenerative disease featuring progressive cognitive impairment. although the etiology of late-onset ad remains unclear, the close association of ad with apolipoprotein e (apoe), a gene that mainly regulates lipid metabolism, has been firmly established and may shed light on the exploration of ad pathogenesis and therapy. however, various confou…	Zhang, R	Zhang, R;Factors Influencing Alzheimer'S Disease Risk: Whether And How They Are Related To The Apoe Genotype	145
2021	30	Dietary Regulation Of Oxidative Stress In Chronic Metabolic Diseases	Oxidative Stress;Dietary Mode;Obesity;Chronic Metabolic Inflammation;Neurogenerative Diseases	High-Fat-Diet;Mediterranean Diet;Cardiovascular-Disease;Nonalcoholic Steatohepatitis;Antioxidant Capacity;Insulin-Resistance;Alpha-Synuclein;Blood-Pressure;Liver-Disease;Vitamin-C	Foods	Jiang, Shuai;Liu, Hui;Li, Chunbao	Nanjing Agr Univ	Peoples R China	Jiang, Shuai;Liu, Hui;Li, Chunbao	Food Science & Technology	Food Science & Technology	13	45	30	45	152	AUG	Ministry Of Science And Technology [10000];National Natural Science Foundation Of The People'S Republic Of China [31530054];Jiangsu Provincial Department Of Education	Li, Cb (通讯作者)，Nanjing Agr Univ, Coll Food Sci & Technol,Mara, Jiangsu Innovat Ctr Meat Prod Proc & Qual Control, Key Lab Meat Proc & Qual Control,Moe,Key Lab Meat, Nanjing 210095, Peoples R China.			Wos:000689111100001	10.3390/Foods10081854	oxidative stress is a status of imbalance between oxidants and antioxidants, resulting in molecular damage and interruption of redox signaling in an organism. indeed, oxidative stress has been associated with many metabolic disorders due to unhealthy dietary patterns and may be alleviated by properly increasing the intake of antioxidants. thus, it is quite important to adopt a healthy dietary mod…	Jiang, S	Jiang, S;Dietary Regulation Of Oxidative Stress In Chronic Metabolic Diseases	146
2022	6	Significance Of Gut Microbiota And Short-Chain Fatty Acids In Heart Failure	Heart Failure;Gut Microbiota;Short-Chain Fatty Acids;Treatment	Mediterranean Diet;Double-Blind;Fiber Intake;Antibiotics;Association;Probiotics;Hypertension;Dysfunction;Metabolism;Health	Nutrients	Zhao, Peng;Zhao, Suhong;Tian, Jinwei;Liu, Xinxin	Minist Educ;Harbin Med Univ	Peoples R China	Zhao, Peng;Zhao, Suhong;Tian, Jinwei;Liu, Xinxin	Nutrition & Dietetics	Nutrition & Dietetics	10	20	6	20	98	SEP	Fund Of Key Laboratory Of Myocardial Ischemia, Ministry Of Education [Kf202011]	Liu, Xx (通讯作者)，Harbin Med Univ, Dept Cardiol, Affiliated Hosp 2, Harbin 150086, Peoples R China;Liu, Xx (通讯作者)，Minist Educ, Key Lab Myocardial Ischem, Harbin 150086, Peoples R China.			Wos:000858733800001	10.3390/Nu14183758	heart failure (hf), as the terminal stage of various heart diseases, seriously threatens an individual's life, health, and quality of life. emerging evidence has shown that the gut microbiota comprises an important component of human physiology and metabolic homeostasis, and can directly or indirectly affect the metabolic health of the host through metabolites. upon in-depth study of intestinal m…	Zhao, P	Zhao, P;Significance Of Gut Microbiota And Short-Chain Fatty Acids In Heart Failure	147
2023	0	The Impact Of Dietary Education And Counselling With A Smartphone Application On Secondary Prevention Of Coronary Artery Disease: A Randomised Controlled Study (The Telediet Study)	Dietary Follow-Up;Nutrition;Secondary Prevention;Coronary Artery Disease;Telerehabilitation;Meddietscore	Heart-Disease;Adherence;Quality	Digital Health	Kaihara, Toshiki;Falter, Maarten;Scherrenberg, Martijn;Xu, Linqi;Maes, Jana;Meesen, Elise;Dendale, Paul	Jessa Hosp;Kuleuven;Jilin Univ;Univ Hasselt;Univ Antwerp;St Marianna Univ	Japan;Belgium;Peoples R China	Kaihara, Toshiki;Falter, Maarten;Scherrenberg, Martijn;Xu, Linqi;Maes, Jana;Meesen, Elise;Dendale, Paul	Health Care Sciences & Services;Health Policy & Services;Public, Environmental & Occupational Health;Medical Informatics	Health Care Sciences & Services;Public, Environmental & Occupational Health;Medical Informatics	1	1	0	1	27	缺失字段	缺	Kaihara, T (通讯作者)，St Marianna Univ, Dept Internal Med, Div Cardiol, Sch Med, 2-16-1 Sugao,Miyamae Ku, Kawasaki 2168511, Japan.			Wos:000950945100001	10.1177/20552076231164101	objective: in a secondary prevention of coronary artery disease (cad), nutritional management is an integral part of lifestyle optimisation. however, few studies have investigated the potential of remote nutritional follow-up using digital solutions. this study investigates the effectiveness of a smartphone application for nutrition education and feedback with pictures of meals by a dietitian for…	Kaihara, T	Kaihara, T;The Impact Of Dietary Education And Counselling With A Smartphone Application On Secondary Prevention Of Coronary Artery Disease: A Randomised Controlled Study (The Telediet Study)	148
2022	0	Expert Consensus On Cognitive Dysfunction In Diabetes	Diabetes;Cognitive Dysfunction;Antidiabetic Agents	Severe Alzheimers-Disease;Services Task-Force;Double-Blind;Physical-Activity;Risk-Factors;Memantine Treatment;Severe Hypoglycemia;Improves Cognition;Mediterranean Diet;Brain Insulin	Current Medical Science	Yang, Yan;Zhao, Jia-Jun;Yu, Xue-Feng	Huazhong Univ Sci & Technol;Shandong Univ	Peoples R China	Yang, Yan;Zhao, Jia-Jun;Yu, Xue-Feng	Medicine, Research & Experimental	Research & Experimental Medicine	1	20	0	20	126	APR	缺	Yu, Xf (通讯作者)，Huazhong Univ Sci & Technol, Tongji Hosp, Tongji Med Coll, Dept Internal Med,Div Endocrinol, Wuhan 430030, Peoples R China;Zhao, Jj (通讯作者)，Shandong Univ, Dept Endocrinol, Shandong Prov Hosp, Jinan 25000, Peoples R China.			Wos:000769299800006	10.1007/S11596-022-2549-9	the incidence of diabetes is gradually increasing in china, and diabetes and associated complications, such as cognitive dysfunction have gained much attention in recent time. however, the concepts, clinical treatment, and prevention of cognitive dysfunction in patients with diabetes remain unclear. the chinese society of endocrinology investigated the current national and overseas situation of c…	Yang, Y	Yang, Y;Expert Consensus On Cognitive Dysfunction In Diabetes	149
2016	30	Epidemiological Aspects Of Heart Diseases	Cardiovascular Diseases;Coronary Heart Disease;Rheumatic Heart Disease	Average Cholesterol Levels;Cardiovascular-Disease;Myocardial-Infarction;Primary Prevention;Risk-Factors;Developing-Countries;Serum-Cholesterol;Childhood Obesity;Coronary Events;Air-Pollution	Experimental And Therapeutic Medicine	Shi, Aimin;Tao, Ziqi;Wei, Peng;Zhao, Jing	Xuzhou Cent Hosp;Nanjing Med Univ	Peoples R China	Shi, Aimin;Tao, Ziqi;Wei, Peng;Zhao, Jing	Medicine, Research & Experimental	Research & Experimental Medicine	5	33	30	33	59	SEP	缺	Tao, Zq (通讯作者)，Xuzhou Cent Hosp, Dept Sci & Educ, 199 Jiefang South Rd, Xuzhou 221009, Jiangsu, Peoples R China.			Wos:000382446000063	10.3892/Etm.2016.3541	cardiovascular diseases (cvds) are the leading cause of mortality worldwide. coronary heart disease (chd) is the main cause of mortality in heart patients following stroke, rheumatic heart disease and myocardial infarctions. approximately 80% of individuals succumb to cvds, due to poor living conditions in low and middle income families and malnutrition. infectious diseases, human immunodeficienc…	Shi, Am	Shi, Am;Epidemiological Aspects Of Heart Diseases	150
2022	3	Let Food Be Thy Medicine: The Role Of Diet In Colorectal Cancer: A Narrative Review	Colorectal Cancer (Crc);Diet;Nutrition;Prevention;Treatment	Fasting-Mimicking Diet;Quality-Of-Life;Vitamin-D;Mediterranean Diet;Dairy-Products;Molecular-Mechanisms;Pooled Analysis;Clinical-Trial;Colon-Cancer;Fiber Intake	Journal Of Gastrointestinal Oncology	Zheng, Ying;Meng, Lingnan;Liu, Hao;Sun, Lijuan;Nie, Yongzhan;Wu, Qiong;Fan, Daiming;Li, Mengbin	Guangxi Med Univ;Air Force Mil Med Univ	Peoples R China	Zheng, Ying;Meng, Lingnan;Liu, Hao;Sun, Lijuan;Nie, Yongzhan;Wu, Qiong;Fan, Daiming;Li, Mengbin	Oncology;Gastroenterology & Hepatology	Oncology;Gastroenterology & Hepatology	6	15	3	15	101	AUG	National Natural Science Foundation Of China [82173240, 81900483]	Wu, Q;Fan, D (通讯作者)，Air Force Mil Med Univ, Xijing Hosp Digest Dis, Natl Clin Res Ctr Digest Dis, State Key Lab Canc Biol, Xian 710032, Peoples R China;Li, M (通讯作者)，Air Force Mil Med Univ, Xijing Hosp, Dept Clin Nutr, Xian 710032, Peoples R China.			Wos:000885788000001	10.21037/Jgo-22-32	background and objective: colorectal cancer (crc) is the third most common cancer worldwide, and the incidence and mortality rates continue to increase annually. many factors, including genetic, immune, and environmental factors, influence the occurrence and development of crc. along with the economic development, changes in lifestyle, especially dietary factors, have been shown to greatly affect…	Zheng, Y	Zheng, Y;Let Food Be Thy Medicine: The Role Of Diet In Colorectal Cancer: A Narrative Review	151
2014	38	Diet-Quality Scores And Risk Of Hip Fractures In Elderly Urban Chinese In Guangdong, China: A Case-Control Study	Case-Control Study;Chinese;Diet-Quality Score;Elderly;Hip Fracture	Bone-Mineral Density;Mediterranean Diet;Oxidative Stress;Patterns;Women;Association;Calcium;Index;Consumption;Nutrition	Osteoporosis International	Zeng, F F;Xue, W Q;Cao, W T;Wu, B H;Xie, H L;Fan, F;Zhu, H L;Chen, Y M	Guangzhou Orthopaed Trauma Hosp;Sun Yat Sen Univ	Peoples R China	Zeng, F F;Xue, W Q;Cao, W T;Wu, B H;Xie, H L;Fan, F;Zhu, H L;Chen, Y M	Endocrinology & Metabolism	Endocrinology & Metabolism	5	26	40	26	46	AUG	National Natural Science Foundation Of China [30872100, 81072299];5010 Program For Clinical Researches Of Sun Yat-Sen University [2007032]	Chen, Ym (通讯作者)，Sun Yat Sen Univ, Sch Publ Hlth, Dept Med Stat & Epidemiol, Guangzhou 510080, Guangdong, Peoples R China.			Wos:000339895100015	10.1007/S00198-014-2741-2	this case-control study compared the associations of four widely used diet-quality scoring systems with the risk of hip fractures and assessed their utility in elderly chinese. we found that individuals avoiding a low-quality diet have a lower risk of hip fractures in elderly chinese. few studies examined the associations of diet-quality scores on bone health, and no studies were available in asi…	Zeng, Ff	Zeng, Ff;Diet-Quality Scores And Risk Of Hip Fractures In Elderly Urban Chinese In Guangdong, China: A Case-Control Study	152
2022	5	Paternal Adherence To Healthy Dietary Patterns In Relation To Sperm Parameters And Outcomes Of Assisted Reproductive Technologies	Assisted Reproductive Technologies;Dietary Patterns;Infertility;Male Diet;Semen Parameters	Vitro Fertilization Outcomes;Coronary-Heart-Disease;Semen Quality;International Committee;World Report;Mediterranean Diet;Meat Intake;Food Pattern;Dairy Intake;Style Diet	Fertility And Sterility	Salas-Huetos, Albert;Minguez-Alarc, Lidia;Mitsunami, Makiko;Arvizu, Mariel;Ford, Jennifer B;Souter, Irene;Yeste, Marc;Chavarro, Jorge E	Inst Food & Agr Technol;Harvard Med Sch;Massachusetts Gen Hosp;Univ Girona;Harvard Th Chan Sch Publ Hlth	Spain;Peoples R China;Usa	Salas-Huetos, Albert;Minguez-Alarc, Lidia;Mitsunami, Makiko;Arvizu, Mariel;Ford, Jennifer B;Souter, Irene;Yeste, Marc;Chavarro, Jorge E	Obstetrics & Gynecology;Reproductive Biology	Obstetrics & Gynecology;Reproductive Biology	0	4	5	4	68	FEB	缺	Chavarro, Je (通讯作者)，Harvard Th Chan Sch Publ Hlth, Dept Nutr, 655 Huntington Ave, Boston, Ma 02115 Usa;Chavarro, Je (通讯作者)，Harvard Th Chan Sch Publ Hlth, Dept Epidmiol, 655 Huntington Ave, Boston, Ma 02115 Usa.			Wos:000765385300011	10.1016/J.Fertnstert.2021.10.021	objective: to investigate whether men's adherence to dietary patterns promoted for the prevention of cardiovascular disease is associated with semen parameters and couples' assisted reproductive technology (art) outcomes. setting: fertility center at an academic medical center. patient(s): a total of 245 men and their female partners who underwent 438 art cycles between 2007 and 2020. interventio…	Salas-Huetos, A	Salas-Huetos, A;Paternal Adherence To Healthy Dietary Patterns In Relation To Sperm Parameters And Outcomes Of Assisted Reproductive Technologies	153
2018	133	Associations Of Diet And Physical Activity With Risk For Gestational Diabetes Mellitus: A Systematic Review And Meta-Analysis	Pregnancy;Pre-Pregnancy;Gestational Diabetes;Diet;Physical Activity;Exercise	Body-Mass Index;Sedentary Behavior;Glucose-Intolerance;Mediterranean Diet;Neonatal Outcomes;Meat Consumption;Health Behaviors;Life-Style;Pregnancy;Patterns	Nutrients	Mijatovic-Vukas, Jovana;Capling, Louise;Cheng, Sonia;Stamatakis, Emmanuel;Louie, Jimmy;Cheung, N Wah;Markovic, Tania;Ross, Glynis;Senior, Alistair;Brand-Miller, Jennie C;Flood, Victoria M	Univ Hong Kong;Westmead Hosp;Sydney Local Hlth Dist;Western Sydney Local Hlth Dist;Univ Sydney	Australia;Peoples R China	Mijatovic-Vukas, Jovana;Capling, Louise;Cheng, Sonia;Stamatakis, Emmanuel;Louie, Jimmy;Cheung, N Wah;Markovic, Tania;Ross, Glynis;Senior, Alistair;Brand-Miller, Jennie C;Flood, Victoria M	Nutrition & Dietetics	Nutrition & Dietetics	10	69	139	69	90	JUN	缺	Flood, Vm (通讯作者)，Univ Sydney, Charles Perkins Ctr, Sydney, Nsw 2006, Australia;Flood, Vm (通讯作者)，Univ Sydney, Fac Hlth Sci, Lidcombe 2141, Australia;Flood, Vm (通讯作者)，Western Sydney Local Hlth Dist, Westmead Hosp, Westmead, Nsw 2145, Australia.			Wos:000436507200042	10.3390/Nu10060698	rising rates of gestational diabetes mellitus (gdm) and related complications have prompted calls to identify potentially modifiable risk factors that are associated with gestational diabetes mellitus (gdm). we systematically reviewed the scientific literature for observational studies examining specific dietary and/or physical activity (pa) factors and risk of gdm. our search included pubmed, me…	Mijatovic-Vukas, J	Mijatovic-Vukas, J;Associations Of Diet And Physical Activity With Risk For Gestational Diabetes Mellitus: A Systematic Review And Meta-Analysis	154
2023	2	The Role Of Diet And Gut Microbiota Interactions In Metabolic Homeostasis	Dietary Pattern;Gut Microbiome;Macronutrients;Metabolism;Personalized Nutrition	High-Protein Diet;Low-Fat Diet;Mediterranean Diet;Ketogenic Diet;Fiber;Obesity;Intervention;Weight;Alters;Host	Advanced Biology	Guan, Lizhi;Liu, Ruixin	Shanghai Jiao Tong Univ	Peoples R China	Guan, Lizhi;Liu, Ruixin	Materials Science, Biomaterials	Materials Science	10	10	2	10	120	2023 MAY 4	National Natural Science Foundation Of China [92157204, 82250901];Shanghai Municipal Education Commission-Gaofeng Clinical Medicine [20171903];Innovative Research Team Of High-Level Local Universities In Shanghai	Liu, Rx (通讯作者)，Shanghai Jiao Tong Univ, Ruijin Hosp, Shanghai Inst Endocrine & Metab Dis, Sch Med,Dept Endocrine & Metab Dis, 197 Ruijin 2Nd Rd, Shanghai 200025, Peoples R China;Liu, Rx (通讯作者)，Shanghai Jiao Tong Univ, Ruijin Hosp, Shanghai Natl Clin Res Ctr Metab Dis, Sch Med,Key Lab Endocrine & Metab Dis Natl Hlth Co, Shanghai 200025, Peoples R China.			Wos:000981281300001	10.1002/Adbi.202300100	diet is a pivotal determinant in shaping the structure and function of resident microorganisms in the gut through different food components, nutritive proportion, and calories. the effects of diet on host metabolism and physiology can be mediated through the gut microbiota. gut microbiota-derived metabolites have been shown to regulate glucose and lipid metabolism, energy consumption, and the imm…	Guan, Lz	Guan, Lz;The Role Of Diet And Gut Microbiota Interactions In Metabolic Homeostasis	155
2023	0	Global Scientific Trends On Healthy Eating From 2002 To 2021: A Bibliometric And Visualized Analysis	Bibliometrics;Vosviewer;Healthy Eating;Global Trend;Sustainability	Mediterranean Diet;Impact;Sustainability;Nutrition;Evolution;Science;Obesity;Foods	Nutrients	Fang, Te;Cao, Hongyi;Wang, Yue;Gong, Yang;Wang, Zhongqing	China Med Univ;Univ Texas Hlth Sci Ctr Houston	Peoples R China;Usa	Fang, Te;Cao, Hongyi;Wang, Yue;Gong, Yang;Wang, Zhongqing	Nutrition & Dietetics	Nutrition & Dietetics	13	13	0	13	74	MAR	缺	Wang, Zq (通讯作者)，China Med Univ, Affiliated Hosp 1, Dept Informat Ctr, 155 Nanjing St, Shenyang 110001, Peoples R China.			Wos:000958607000001	10.3390/Nu15061461	diet has been recognized as a vital risk factor for non-communicable diseases (ncds), climate changes, and increasing population, which has been reflected by a rapidly growing body of the literature related to healthy eating. to reveal a panorama of the topics related to healthy eating, this study aimed to characterize and visualize the knowledge structure, hotspots, and trends in this field over…	Fang, T	Fang, T;Global Scientific Trends On Healthy Eating From 2002 To 2021: A Bibliometric And Visualized Analysis	156
2022	6	Healthy Dietary Patterns And Metabolic Dysfunction-Associated Fatty Liver Disease In Less-Developed Ethnic Minority Regions: A Large Cross-Sectional Study	Mafld;Metabolic;Nafld;Dietary Pattern;Obesity	Position Statement;Mediterranean Diet;Nonobese Patients;Dash Diet;Risk;Redefinition;Prevalence;Adherence;Adults	Bmc Public Health	Xie, Xiaofen;Guo, Bing;Xiao, Xiong;Yin, Jianzhong;Wang, Ziyun;Jiang, Xiaoman;Li, Jingzhong;Long, Lu;Zhou, Junmin;Zhang, Ning;Zhang, Yuan;Chen, Ting;Kangzhuo, Baima;Zhao, Xing	Tibet Univ;Chongqing Municipal Ctr Dis Control & Prevent;Baoshan Coll Tradit Chinese Med;Chengdu Ctr Dis Control & Prevent;Guizhou Med Univ;Sichuan Univ;Tibet Ctr Dis Control & Prevent;Kunming Med Univ	Peoples R China	Xie, Xiaofen;Guo, Bing;Xiao, Xiong;Yin, Jianzhong;Wang, Ziyun;Jiang, Xiaoman;Li, Jingzhong;Long, Lu;Zhou, Junmin;Zhang, Ning;Zhang, Yuan;Chen, Ting;Kangzhuo, Baima;Zhao, Xing	Public, Environmental & Occupational Health	Public, Environmental & Occupational Health	2	8	7	8	65	JAN 17	National Key Research And Development Program Of China [2017Yfc0907303];National Natural Science Foundation Of China [81773548, 81973151];Key R&D Project Of Sichuan Province Science And Technology Support Program [2020Yfs0215];Cns-Zd Tizhi And Health Fund [Cns-Zd2020-149]	Zhao, X (通讯作者)，Sichuan Univ, West China Sch Publ Hlth, 16 Peoples South Rd, Chengdu 610041, Peoples R China;Chen, T (通讯作者)，Chongqing Municipal Ctr Dis Control & Prevent, 8 Changjiang 2Nd Rd, Chongqin 400042, Peoples R China;Kangzhuo, B (通讯作者)，Tibet Univ, 10 East Tibet Univ Rd, Lhasa 850000, Peoples R China.			Wos:000744348300002	10.1186/S12889-021-12486-X	background little is known about the associations between healthy dietary patterns and metabolic dysfunction-associated fatty liver disease (mafld) in less-developed ethnic minority regions (lemrs), where the prevalence of mafld is increasing rapidly and dietary habits are quite different from those in developed countries. moreover, a significant subset of mafld individuals in lemrs are nonobese,…	Xie, Xf	Xie, Xf;Healthy Dietary Patterns And Metabolic Dysfunction-Associated Fatty Liver Disease In Less-Developed Ethnic Minority Regions: A Large Cross-Sectional Study	157
2023	0	Diet-Gut Microbial Interactions Influence Cancer Immunotherapy	Diet;Gut Microbiota;Immunity;Cancer;Immunotherapy	Chain Fatty-Acids;Antitumor Immune-Response;Mediterranean Diet;Fusobacterium-Nucleatum;Ketogenic Diet;T-Cells;Lactobacillus-Plantarum;Intestinal Microbiota;Nutrition;Disease	Frontiers In Oncology	Wang, Xue;Geng, Shitao	First Naval Hosp Southern Theater Command;First Peoples Hosp Guangyuan	Peoples R China	Wang, Xue;Geng, Shitao	Oncology	Oncology	4	4	0	4	186	MAR 24	缺	Geng, St (通讯作者)，First Naval Hosp Southern Theater Command, Dept Emergency, Zhanjiang, Peoples R China.			Wos:000963946700001	10.3389/Fonc.2023.1138362	the gut microbiome is involved in the absorption and metabolism of host nutrients and modulates the immune response, affecting the efficacy of immunotherapy for cancer. in patients receiving immunotherapy, appropriate modifications of gut microbiota are thought to improve therapeutic response. of all the factors that influence the gut microbiota, diet is the most influential and modifiable. healt…	Wang, X	Wang, X;Diet-Gut Microbial Interactions Influence Cancer Immunotherapy	158
2021	18	The Role Of Precision Nutrition In The Modulation Of Microbial Composition And Function In People With Inflammatory Bowel Disease	缺失字段	Gut Microbiota;Crohns-Disease;Dietary Fiber;Mediterranean Diet;Vitamin-D;Health;Impact;Maintenance;Prevention;Definition	Lancet Gastroenterology & Hepatology	Sasson, Alexa N;Ingram, Richard J M;Zhang, Zhengxiao;Taylor, Lorian M;Ananthakrishnan, Ashwin N;Kaplan, Gilaad G;Ng, Siew C;Ghosh, Subrata;Raman, Maitreyi	Harvard Med Sch;Massachusetts Gen Hosp;Chinese Univ Hong Kong;Jimei Univ;Univ Coll Cork;Univ Calgary	Ireland;Canada;Peoples R China;Usa	Sasson, Alexa N;Ingram, Richard J M;Zhang, Zhengxiao;Taylor, Lorian M;Ananthakrishnan, Ashwin N;Kaplan, Gilaad G;Ng, Siew C;Ghosh, Subrata;Raman, Maitreyi	Gastroenterology & Hepatology	Gastroenterology & Hepatology	5	57	20	57	115	SEP	缺	Raman, M (通讯作者)，Univ Calgary, Cumming Sch Med, Div Gastroenterol, Calgary, Ab T2N 2N1, Canada.			Wos:000685286100025	10.1016/S2468-1253(21)00097-2	inflammatory bowel diseases, principally crohn's disease and ulcerative colitis, are multifactorial chronic conditions. alterations in gut microbial patterns partly affect disease onset and severity. moreover, the evolution of dietary patterns, and their effect on gut microbial behaviour, have been shown to play a crucial role in disease processes. this viewpoint reviews the role of dietary patte…	Sasson, An	Sasson, An;The Role Of Precision Nutrition In The Modulation Of Microbial Composition And Function In People With Inflammatory Bowel Disease	159
2022	7	Early-Onset Colorectal Cancer: Current Insights And Future Directions	Early-Onset Colorectal Cancer;Young-Onset Colorectal Cancer;Risk Factors;Environmental Exposures;Microbiome;Genetics	Susceptibility Gene-Mutations;Mediterranean Diet;Gut Microbiome;Young-Adults;Risk;Colon;Individuals;Prevalence;Mechanisms;Patterns	World Journal Of Gastrointestinal Oncology	Wu, Claudia Wing-Kwan;Lui, Rashid N	Chinese Univ Hong Kong	Peoples R China	Wu, Claudia Wing-Kwan;Lui, Rashid N	Oncology;Gastroenterology & Hepatology	Oncology;Gastroenterology & Hepatology	2	13	7	13	91	JAN 15	缺	Lui, Rn (通讯作者)，Chinese Univ Hong Kong, Dept Med & Therapeut, Div Gastroenterol & Hepatol, Shatin, Hong Kong, Peoples R China.			Wos:000802513400014	10.4251/Wjgo.V14.I1.230	early-onset colorectal cancer (eocrc) has seen an alarming rise worldwide over the past two decades. the reason for this global trend is poorly understood. eocrc appears to have its own unique clinical and molecular features when compared with late-onset colorectal cancer. younger patients appear to have more distal or rectal disease, a more advanced stage of disease at presentation, and more unf…	Wu, Cwk	Wu, Cwk;Early-Onset Colorectal Cancer: Current Insights And Future Directions	160
2023	0	Effects Of Various Interventions On Non-Alcoholic Fatty Liver Disease (Nafld): A Systematic Review And Network Meta-Analysis	Non-Alcoholic Fatty Liver Disease;Non-Alcoholic Fatty Liver;Treatment Interventions;Systematic Review;Network Meta-Analysis	Life-Style;Mediterranean Diet;Curcumin;Exercise;Steatohepatitis;Efficacy;Profile;Leptin;Safety;Lipids	Frontiers In Pharmacology	Wang, Xinchen;Jin, Xiaoqian;Li, Hancheng;Zhang, Xianyu;Chen, Xi;Lu, Kuan;Chu, Chenliang	Zhaoqing Univ;Zhejiang Univ;Jinan Univ	Peoples R China	Wang, Xinchen;Jin, Xiaoqian;Li, Hancheng;Zhang, Xianyu;Chen, Xi;Lu, Kuan;Chu, Chenliang	Pharmacology & Pharmacy	Pharmacology & Pharmacy	7	7	0	7	80	MAR 29	National Natural Science Foundation Of China [82004246];School Of Food And Pharmaceutical Engineering, Zhaoqing University	Chu, Cl (通讯作者)，Zhaoqing Univ, Coll Food & Pharmaceut Engn, Dept Pharmaceut Engn, Zhaoqing, Guangdong, Peoples R China.			Wos:000969552400001	10.3389/Fphar.2023.1180016	background: with the increasing prevalence of obesity and metabolic syndrome, the incidence of non-alcoholic fatty liver disease (nafld) is also increasing. in the next decade, nafld may become the main cause of liver transplantation. therefore, the choice of treatment plan is particularly important. the purpose of this study was to compare several interventions in the treatment of nafld to provi…	Wang, Xc	Wang, Xc;Effects Of Various Interventions On Non-Alcoholic Fatty Liver Disease (Nafld): A Systematic Review And Network Meta-Analysis	161
2023	1	Total Urinary Polyphenol Excretion: A Biomarker Of An Anti-Inflammatory Diet And Metabolic Syndrome Status	Bioactive Compounds;Inflammation;Folin-Ciocalteu Method;Mediterranean Diet;Predimed	Food Sources;Questionnaire;Consumption;Population;Expression;Markers;Gender;Risk;Sex;Tea	American Journal Of Clinical Nutrition	Arancibia-Riveros, Camila;Dominguez-Lopez, Ines;Tresserra-Rimbau, Anna;Guo, Xiaohui;Estruch, Ramon;Martinez-Gonzalez, Angel;Fito, Monserrat;Ros, Emilio;Ruiz-Canela, Miguel;Lamuela-Raventos, Rosa M	China Agr Univ;Univ Barcelona;Inst Salud Carlos Iii;Univ Navarra;Hosp Clin Barcelona;Inst Hosp Mar Invest Med	Spain;Peoples R China	Arancibia-Riveros, Camila;Dominguez-Lopez, Ines;Tresserra-Rimbau, Anna;Guo, Xiaohui;Estruch, Ramon;Martinez-Gonzalez, Angel;Fito, Monserrat;Ros, Emilio;Ruiz-Canela, Miguel;Lamuela-Raventos, Rosa M	Nutrition & Dietetics	Nutrition & Dietetics	4	4	1	4	39	APR	Cicyt [Agl2016-75329-R Pid2020-114022Rb-I00];Ciberobn From The Instituto De Salud Carlos Iii;Isciii From The Ministerio De Ciencia, Innovacion Y Universidades, (Aei/Feder, Ue);Generalitat De Catalunya (Gc) [2021-Sgr-00334];Nih Mediterranean Diet, Metabolites, And Cardiovascular Disease [2R01Hl118264-09];Micin/Aei/Feder, Ue [Cex2021-001234-M]	Lamuela-Raventos, Rm (通讯作者)，Univ Barcelona, Xia Sch Pharm & Food Sci, Dept Nutr Food Sci & Gastron, Barcelona, Spain.			Wos:000973856900001	10.1016/J.Ajcnut.2022.12.016	background: chronic inflammation is associated with noncommunicable diseases, including obesity, metabolic syndrome (mets), and cvds. the mediterranean diet has been shown to have strong anti-inflammatory effects, attributed in part to the polyphenol richness of many of its components. objectives: this study aimed to assess the value of polyphenols as a urinary biomarker of an anti-inflammatory d…	Arancibia-Riveros, C	Arancibia-Riveros, C;Total Urinary Polyphenol Excretion: A Biomarker Of An Anti-Inflammatory Diet And Metabolic Syndrome Status	162
2022	2	Update To The Treatment Of Parkinson'S Disease Based On The Gut-Brain Axis Mechanism	Parkinson'S Disease;Gut;Gut-Brain Axis;Constipation;Mechanisms;Treatment;Microbiota	Helicobacter-Pylori Infection;Chain Fatty-Acids;Alpha-Synuclein;Double-Blind;Mouse Model;Gastrointestinal Dysfunction;Intestinal Inflammation;Motor Deficits;Glial-Cells;Vitamin-D	Frontiers In Neuroscience	Sun, Xiaohui;Xue, Li;Wang, Zechen;Xie, Anmu	Qingdao Univ	Peoples R China	Sun, Xiaohui;Xue, Li;Wang, Zechen;Xie, Anmu	Neurosciences	Neurosciences & Neurology	2	11	2	11	219	JUL 6	缺	Xie, Am (通讯作者)，Qingdao Univ, Dept Neurol, Affiliated Hosp, Qingdao, Peoples R China.			Wos:000829394200001	10.3389/Fnins.2022.878239	gastrointestinal (gi) symptoms represented by constipation were significant non-motor symptoms of parkinson's disease (pd) and were considered early manifestations and aggravating factors of the disease. this paper reviewed the research progress of the mechanism of the gut-brain axis (gba) in pd and discussed the roles of alpha-synuclein, gut microbiota, immune inflammation, neuroendocrine, mitoc…	Sun, Xh	Sun, Xh;Update To The Treatment Of Parkinson'S Disease Based On The Gut-Brain Axis Mechanism	163
2022	0	Camellia Oil Improves A Beta 25-35-Induced Memory Impairment By Regulating The Composition Of The Gut Microbiota And Lipid Metabolism In Mice	Alzheimer?S Disease;Camellia Oil;Gut Microbiota;Lipid Metabolism;Ppars	Mediterranean Diet;Alzheimers-Disease;Mouse Model;Brain;Neuroinflammation;Stress;Maze;Axis	Journal Of Functional Foods	Guo, Pengli;Zeng, Mengnan;Cao, Bing;Liu, Meng;Zhang, Yuhan;Jia, Jufang;Zhang, Qinqin;Zhang, Beibei;Wang, Ru;Xiong, Weizheng;Zheng, Xiaoke;Feng, Weisheng	Henan Luda Camellia Oil Co Ltd;Engn & Technol Ctr Chinese Med Dev Henan Prov;Henan Univ Chinese Med	Peoples R China	Guo, Pengli;Zeng, Mengnan;Cao, Bing;Liu, Meng;Zhang, Yuhan;Jia, Jufang;Zhang, Qinqin;Zhang, Beibei;Wang, Ru;Xiong, Weizheng;Zheng, Xiaoke;Feng, Weisheng	Food Science & Technology;Nutrition & Dietetics	Food Science & Technology;Nutrition & Dietetics	11	18	0	18	63	SEP	National Key Research And Development Project [2019Yfc1708802, 2017Yfc1702800];Henan Province High-Level Personnel Special Support "Zhong Yuan One Thousand People Plan" Zhong Yuan Leading Talent [Zyqr201810080];Major Science And Technology Projects In Henan Province: Study On The Key Technology For Quality Control And The Key Characteristics Of Rehmannia Glutinosa, Dioscorea Opposita Thunb;Achyra…	Zheng, Xk;Feng, Ws (通讯作者)，Henan Univ Chinese Med, 156 Jinshui East Rd, Zhengzhou 450046, Peoples R China.			Wos:000878105000002	10.1016/J.Jff.2022.105214	camellia oil is a traditional chinese medicine and a nutritional food, it is one of the best health foods for the prevention of alzheimer's disease (ad). the aim of this study was to investigate the therapeutic effects of camellia oil in ad in terms of intestinal microbiota and lipid metabolism. to assess changes in mouse behavior, brain pathology, gut microbiota, ppars receptors and lipid metabo…	Guo, Pl	Guo, Pl;Camellia Oil Improves A Beta 25-35-Induced Memory Impairment By Regulating The Composition Of The Gut Microbiota And Lipid Metabolism In Mice	164
2023	0	The Role Of Gut Microbiota In High-Fat-Diet-Induced Diabetes: Lessons From Animal Models And Humans	High-Fat Diet;Diabetes;Gut Microbiota;Probiotic	Impaired Glucose-Tolerance;Reduces Insulin-Resistance;Momordica-Charantia L.;Induced Obese Mice;Oxidative Stress;Gene-Expression;Adipose-Tissue;Mediterranean Diet;Chronic Disease;Saturated Fat	Nutrients	Qi, Yue;Wang, Xiaofei	China Agr Univ	Peoples R China	Qi, Yue;Wang, Xiaofei	Nutrition & Dietetics	Nutrition & Dietetics	15	15	0	15	195	FEB	National Natural Science Foundation Of China [32200387]	Wang, Xf (通讯作者)，China Agr Univ, Coll Food Sci & Nutr Engn, Natl Engn Technol Res Ctr Fruit & Vegetable Proc, Key Open Lab Fruit & Vegetable Proc,Minist Agr & R, Beijing 100083, Peoples R China.			Wos:000940960000001	10.3390/Nu15040922	the number of diabetes mellitus patients is increasing rapidly worldwide. diet and nutrition are strongly believed to play a significant role in the development of diabetes mellitus. however, the specific dietary factors and detailed mechanisms of its development have not been clearly elucidated. increasing evidence indicates the intestinal microbiota is becoming abundantly apparent in the progre…	Qi, Y	Qi, Y;The Role Of Gut Microbiota In High-Fat-Diet-Induced Diabetes: Lessons From Animal Models And Humans	165
2022	2	Research Progress On The Relationship Between Dietary Patterns And Hyperuricemia	缺失字段	Serum Uric-Acid;Chronic Kidney-Disease;Mediterranean Diet;Metabolic Syndrome;Risk;Gout;Hypertension;Population;Epidemiology;Metaanalysis	Applied Bionics And Biomechanics	Long, Tian;Liu, Liang	Hubei Polytech Univ	Peoples R China	Long, Tian;Liu, Liang	Engineering, Biomedical;Robotics	Engineering;Robotics	4	16	2	16	62	SEP 17	缺	Long, T (通讯作者)，Hubei Polytech Univ, Affiliated Hosp,Huangshi Cent Hosp, Dept Clin Nutr, Edong Healthcare Grp, Huangshi 435000, Hubei, Peoples R China.			Wos:000861244100001	10.1155/2022/5658423	as the final metabolite of purine metabolism, uric acid is critically associated with human health. the serum uric acid level is regulated by diet and the metabolic capacity of the human body. the impaired control of uric acid metabolism and excretion is associated with the increased level of serum uric acid, which ultimately results in hyperuricemia. hyperuricemia is the "fourth-highest" after h…	Long, T	Long, T;Research Progress On The Relationship Between Dietary Patterns And Hyperuricemia	166
2019	16	How Dietary Patterns Are Related To Inflammaging And Mortality In Community-Dwelling Older Chinese Adults In Hong Kong A Prospective Analysis	Dietary Pattern;Diet Quality;Mortality;Cardiovascular Disease;Chinese	All-Cause;Caloric Restriction;Mediterranean Diet;Quality Index;Okinawan Diet;Risk;Metaanalysis;Adherence;Cohort;Associations	Journal Of Nutrition Health & Aging	Chan, Ruth S M;Yu, B W M;Leung, J;Lee, J S W;Auyeung, T W;Kwok, T;Woo, J	Chinese Univ Hong Kong	Peoples R China	Chan, Ruth S M;Yu, B W M;Leung, J;Lee, J S W;Auyeung, T W;Kwok, T;Woo, J	Geriatrics & Gerontology;Nutrition & Dietetics	Geriatrics & Gerontology;Nutrition & Dietetics	1	12	16	12	47	FEB	Research Grants Council Of Hong Kong [Cuhk 4101/02M];Health And Medical Research Fund Of The Food And Health Bureau Of Hong Kong (Hmrf) [12133811];Hong Kong Jockey Club Charities Trust;Centre For Nutritional Studies, The Chinese University Of Hong Kong	Chan, Rsm (通讯作者)，Prince Wales Hosp, Dept Med & Therapeut, Shatin, Hong Kong, Peoples R China.			Wos:000459020000011	10.1007/S12603-018-1143-0	introductionstudies examining dietary patterns and inflammageing in relation to mortality are limited.objectivewe examined the influence of various dietary patterns on all-cause and cardiovascular disease (cvd) mortality, taking into account demographics, lifestyle factors, and serum inflammatory markers.methodswe conducted multivariate cox regression analyses using data from a cohort of communit…	Chan, Rsm	Chan, Rsm;How Dietary Patterns Are Related To Inflammaging And Mortality In Community-Dwelling Older Chinese Adults In Hong Kong A Prospective Analysis	167
2017	17	Interactions Between Genetics, Lifestyle, And Environmental Factors For Healthcare	Genetics-Lifestyle-Environment Interaction;Epigenetics;Systems Medicine;Precision Healthcare;Healthy Longevity	Cardiovascular-Disease Risk;Epigenetic Transgenerational Inheritance;Systems Medicine;Clinical-Data;Lung-Cancer;Sedentary Behavior;Mediterranean Diet;Module Biomarkers;Prostate-Cancer;All-Cause	Translational Informatics In Smart Healthcare	Lin, Yuxin;Chen, Jiajia;Shen, Bairong	Guizhou Univ;Chinese Acad Sci;Suzhou Univ Sci & Technol;Soochow Univ	Peoples R China	Lin, Yuxin;Chen, Jiajia;Shen, Bairong	Medical Informatics;Medicine, Research & Experimental	Medical Informatics;Research & Experimental Medicine	1	18	17	18	125	缺失字段	缺	Shen, Br (通讯作者)，Soochow Univ, Ctr Syst Biol, 1 Shizi St, Suzhou, Jiangsu, Peoples R China;Shen, Br (通讯作者)，Chinese Acad Sci, Suzhou Inst Biomed Engn & Technol, Suzhou 215163, Jiangsu, Peoples R China;Shen, Br (通讯作者)，Guizhou Univ, Coll Med, Guiyang 550025, Guizhou, Peoples R China.			Wos:000438263900008	10.1007/978-981-10-5717-5_8	the occurrence and progression of diseases are strongly associated with a combination of genetic, lifestyle, and environmental factors. understanding the interplay between genetic and nongenetic components provides deep insights into disease pathogenesis and promotes personalized strategies for people healthcare. recently, the paradigm of systems medicine, which integrates biomedical data and kno…	Lin, Yx	Lin, Yx;Interactions Between Genetics, Lifestyle, And Environmental Factors For Healthcare	168
2020	4	Dietary Components, Microbial Metabolites And Human Health: Reading Between The Lines	Carbohydrates;Amino Acids;Lipids;Eating Habits;Human Health	Aromatic-Amino-Acids;Gut Microbiota;P-Cresol;Mediterranean Diet;Resistant Starch;Kidney-Disease;Blood-Pressure;Fatty-Acids;Bacterial Metabolites;Phenyllactic Acid	Foods	Guo, Yao;Bian, Xiaohan;Liu, Jiali;Zhu, Ming;Li, Lin;Yao, Tingyu;Tang, Congjia;Ravichandran, Vinothkannan;Liao, Peng;Papadimitriou, Konstantinos;Yin, Jia	Univ Peloponnese;Shandong Univ;Hunan Normal Univ;Chinese Acad Sci	Greece;Peoples R China	Guo, Yao;Bian, Xiaohan;Liu, Jiali;Zhu, Ming;Li, Lin;Yao, Tingyu;Tang, Congjia;Ravichandran, Vinothkannan;Liao, Peng;Papadimitriou, Konstantinos;Yin, Jia	Food Science & Technology	Food Science & Technology	4	21	4	21	183	AUG	National Natural Science Foundation Of China [31700004];Hunan Provincial Science And Technology Department [2019Rs5001];Construction Of Innovative Provinces In Hunan Province [2019Rs3022];National Students Platform For Innovation And Entrepreneurship Training Program [201810542034, 2020056]	Yin, J (通讯作者)，Hunan Normal Univ, Coll Life Sci, Hunan Prov Key Lab Anim Intestinal Funct & Regula, Changsha 410006, Peoples R China;Yin, J (通讯作者)，Hunan Normal Univ, Coll Life Sci, Hunan Int Joint Lab Anim Intestinal Ecol & Hlth, Changsha 410006, Peoples R China.			Wos:000564708300001	10.3390/Foods9081045	trillions of bacteria reside in the human gut and they metabolize dietary substances to obtain nutrients and energy while producing metabolites. therefore, different dietary components could affect human health in various ways through microbial metabolism. many such metabolites have been shown to affect human physiological activities, including short-chain fatty acids metabolized from carbohydrat…	Guo, Y	Guo, Y;Dietary Components, Microbial Metabolites And Human Health: Reading Between The Lines	169
2016	21	Food Quality Score And The Risk Of Coronary Artery Disease: A Prospective Analysis In 3 Cohorts	Cardiovascular;Diet Quality;Coronary Heart Disease;Nutrition;Diet	Mediterranean Diet Score;All-Cause Mortality;Cardiovascular-Disease;Heart-Disease;Frequency Questionnaire;Postmenopausal Women;Colorectal-Cancer;No Association;Style Diet;Adherence	American Journal Of Clinical Nutrition	Fung, Teresa T;Pan, An;Hou, Tao;Mozaffarian, Dariush;Rexrode, Kathryn M;Willett, Walter C;Hu, Frank B	Simmons Coll;Harvard Med Sch;Huazhong Univ Sci & Technol;Harvard Th Chan Sch Publ Hlth;Tufts Univ	Peoples R China;Usa	Fung, Teresa T;Pan, An;Hou, Tao;Mozaffarian, Dariush;Rexrode, Kathryn M;Willett, Walter C;Hu, Frank B	Nutrition & Dietetics	Nutrition & Dietetics	0	15	22	15	48	JUL	Nih [Um1 Ca186107, Um1 Ca167552, Hl60712, P01 Ca87969, P01 Ca055075, Ro1 Hl034594, Hl088521, Ro1 Hl35464, Ro1 Ca176726]	Fung, Tt (通讯作者)，Simmons Coll, Dept Nutr, Boston, Ma 02115 Usa;Fung, Tt (通讯作者)，Harvard Th Chan Sch Publ Hlth, Dept Nutr, Boston, Ma Usa.			Wos:000378977200010	10.3945/Ajcn.116.130393	background: currently, there are few diet quality assessment tools that are predictive of coronary artery disease (cad) risk that do not require nutrient analysis and substantial time to administer in clinical settings. objective: to inform the development of such a tool, we prospectively examined the association between a food-based diet quality score and risk of cad in 3 separate large us cohor…	Fung, Tt	Fung, Tt;Food Quality Score And The Risk Of Coronary Artery Disease: A Prospective Analysis In 3 Cohorts	170
2022	3	Healthful Eating Patterns, Serum Metabolite Profile And Risk Of Diabetes In A Population-Based Prospective Study Of Us Hispanics/Latinos	Diabetes;Dietary Guidelines;Dietary Patterns;Metabolomics	Plasma Mannose Levels;Mediterranean Diet;Cardiovascular-Disease;Insulin Sensitivity;Biomarkers;Association;Consumption;Prevalence;Adults;Metabolomics	Diabetologia	Chen, Guo-Chong;Chai, Jin Choul;Xing, Jiaqian;Moon, Jee-Young;Shan, Zhilei;Yu, Bing;Mossavar-Rahman, Yasmin;Sotres-Alvarez, Daniela;Li, Jun;Mattei, Josiemer;Daviglus, Martha L;Perkins, David L;Burk, Robert D;Boerwinkle, Eric;Kaplan, Robert C;Hu, Frank B;Qi, Qibin	Univ Texas Hlth Sci Ctr Houston;Harvard Med Sch;Univ Illinois;Fred Hutchinson Canc Res Ctr;Brigham & Womens Hosp;Soochow Univ;Harvard Th Chan Sch Publ Hlth;Albert Einstein Coll Med;Univ N Carolina	Peoples R China;Usa	Chen, Guo-Chong;Chai, Jin Choul;Xing, Jiaqian;Moon, Jee-Young;Shan, Zhilei;Yu, Bing;Mossavar-Rahman, Yasmin;Sotres-Alvarez, Daniela;Li, Jun;Mattei, Josiemer;Daviglus, Martha L;Perkins, David L;Burk, Robert D;Boerwinkle, Eric;Kaplan, Robert C;Hu, Frank B;Qi, Qibin	Endocrinology & Metabolism	Endocrinology & Metabolism	1	13	3	13	57	JUL	National Heart, Lung, And Blood Institute (Nhlbi) [Hhsn268201300001I/N01-Hc65233, Hhsn268201300004I/N01-Hc65234, Hhsn268201300002I/N01-Hc-65235, Hhsn268201300003I, N01-Hc-65236, Hhsn268201300005I/N01-Hc65237];National Human Genome Research Institute [Um1 Hg008898];Nhlbi [K01Hl129892, R01Hl060712, R01Hl140976, R01Hl136266];New York Regional Center For Diabetes Translation Research From The Niddk […	Qi, Qb (通讯作者)，Albert Einstein Coll Med, Dept Epidemiol & Populat Hlth, Bronx, Ny 10467 Usa;Qi, Qb (通讯作者)，Harvard Th Chan Sch Publ Hlth, Dept Nutr, Boston, Ma 02115 Usa.			Wos:000777353900002	10.1007/S00125-022-05690-W	aims/hypothesis we aimed to evaluate associations of multiple recommended dietary patterns (i.e. the alternate mediterranean diet [amed], the healthy eating index [hei]-2015 and the healthful plant-based diet index [hpdi]) with serum metabolite profile, and to examine dietary-pattern-associated metabolites in relation to incident diabetes. methods we included 2842 adult participants free from dia…	Chen, Gc	Chen, Gc;Healthful Eating Patterns, Serum Metabolite Profile And Risk Of Diabetes In A Population-Based Prospective Study Of Us Hispanics/Latinos	171
2022	0	Effect Of Fruitflow On Platelet Function: A Randomized Placebo-Controlled Clinical Trial In Middle-Aged And Elderly Subjects	Fruitflow;Platelets;Aspirin;Thromboxane B 2;6-Keto-Prostaglandin F 1?;Platelet Factor 4	Tomato Extract;Mediterranean Diet;Heart-Failure;Aspirin;Antiplatelet;Dysfunction;Risk	Journal Of Functional Foods	Chen, Huilian;Zhang, Shenghao;Wang, Hui;He, Ruikun;Zhang, Xuguang;Qi, Ruomei	Chinese Acad Med Sci;1 Dahua Rd;Byhlth Inst Nutr & Hlth;Peking Union Med Coll	Peoples R China	Chen, Huilian;Zhang, Shenghao;Wang, Hui;He, Ruikun;Zhang, Xuguang;Qi, Ruomei	Food Science & Technology;Nutrition & Dietetics	Food Science & Technology;Nutrition & Dietetics	1	1	0	1	34	DEC	By-Health Co., Ltd. (Zhuhai, Guangdong, China)	Qi, Rm (通讯作者)，1 Dahua Rd, Beijing 100730, Peoples R China.			Wos:000891841200001	10.1016/J.Jff.2022.105315	objective: to investigate the effect of fruitflow, a water-soluble tomato extract, on platelet function in participants. methods: 190 participants were completed this clinical trial. the participants were randomly divided into four groups: placebo, fruitflow, aspirin, and fruitflow + aspirin. these groups received the respective supplements for 7 days. results: fruitflow intervention for 7 days d…	Chen, Hl	Chen, Hl;Effect Of Fruitflow On Platelet Function: A Randomized Placebo-Controlled Clinical Trial In Middle-Aged And Elderly Subjects	172
2023	0	A Bibliometric Analysis Of Studies On The Gut Microbiota In Cardiovascular Disease From 2004 To 2022	Gut Microbiota;Cardiovascular Diseases;Bibliometric Analysis;Vosviewer;Citespace;Wos	Metabolites;Dyslipidemia;Dysfunction	Frontiers In Cellular And Infection Microbiology	Sheng, Ming;Xu, Shuquan;Chen, Wei-Wei;Li, Fa-Quan;Zhong, Yi-Ming;Ouyang, Yi-Xiang;Liao, Yong-Ling;Lai, Ping	Gannan Med Univ	Peoples R China	Sheng, Ming;Xu, Shuquan;Chen, Wei-Wei;Li, Fa-Quan;Zhong, Yi-Ming;Ouyang, Yi-Xiang;Liao, Yong-Ling;Lai, Ping	Immunology;Microbiology	Immunology;Microbiology	11	14	0	14	54	JAN 6	Natural Science Foundation Of Jiangxi Province [20202Babl206012];Open Project Of Key Laboratory Of Prevention And Treatment Of Cardiovascular And Cerebrovascular Diseases, Ministry Of Education [170865];Science And Technology Research Project Of Education Department Of Jiangxi Province [202008360179];Gannan Medical University Project;Csc Scholarship;National Public Fund For Study Abroad;[Xn201804…	Liao, Yl;Lai, P (通讯作者)，Gannan Med Univ, Hosp 1, Dept Cardiol, Ganzhou, Jiangxi, Peoples R China;Liao, Yl;Lai, P (通讯作者)，Gannan Med Univ, Key Lab Prevent & Treatment Cardiovasc & Cerebrova, Minist Educ, Ganzhou, Peoples R China.			Wos:000916068100001	10.3389/Fcimb.2022.1083995	backgroundincreasing evidence indicates that the gut microbiota (gm) is linked to cardiovascular disease (cvd). many studies on the gm in cvd have been published in the last decade. however, bibliometric analysis in this field is still lacking. methodson 30 september 2022, a search of the web of science (tm) (wos; clarivate (tm), philadelphia, pa, usa) yielded 1,500 articles and reviews on the gm…	Sheng, M	Sheng, M;A Bibliometric Analysis Of Studies On The Gut Microbiota In Cardiovascular Disease From 2004 To 2022	173
2021	8	Changing Chinese Diets To Achieve A Win-Win Solution For Health And The Environment	Dietary Transition;Healthy Diets;Greenhouse Gas Emissions;Nutrition And Health	Mediterranean Diet;Impacts;Guidelines;Adherence;Adults	China & World Economy	Sheng, Fangfang;Wang, Jingjing;Chen, Kevin Z;Fan, Shenggen;Gao, Haixiu	China Agr Univ;Chinese Acad Agr Sci;Int Food Policy Res Inst Ifpri;Zhejiang Univ;Acad Global Food Econ & Policy	Peoples R China;Usa	Sheng, Fangfang;Wang, Jingjing;Chen, Kevin Z;Fan, Shenggen;Gao, Haixiu	Economics	Business & Economics	9	60	8	60	45	NOV	National Natural Science Foundation Of China [72061147002];Food And Land Use Coalition [2020-Sky-523031-0024];Zhejiang University-Ifpri Center For International Development Studies	Gao, Hx (通讯作者)，China Agr Univ, Acad Global Food Econ & Policy, Beijing, Peoples R China.			Wos:000721178000003	10.1111/Cwe.12393	diets are key determinants of nutrition and health and play a significant role in the environment. in this article, we aim to (i) describe dietary transitions and health in china and the consequent environmental challenges; (ii) identify differences between current chinese diets and healthy reference diets; (iii) conduct a systematic review assessing the health impacts of four reference diets on …	Sheng, Ff	Sheng, Ff;Changing Chinese Diets To Achieve A Win-Win Solution For Health And The Environment	174
2021	10	Higher Dietary Inflammatory Index Scores Increase The Risk Of Diabetes Mellitus: A Meta-Analysis And Systematic Review	Body Mass Index;Diabetes Mellitus;Diet;Dietary Inflammatory Index;Inflammation	Mediterranean Diet;Metabolic Syndrome;Beta-Cells;Disease;Association;Obesity;Fat;Pattern;Adults	Frontiers In Endocrinology	Tan, Qing-Qing;Du, Xin-Yi;Gao, Chen-Lin;Xu, Yong	Southwest Med Univ	Peoples R China	Tan, Qing-Qing;Du, Xin-Yi;Gao, Chen-Lin;Xu, Yong	Endocrinology & Metabolism	Endocrinology & Metabolism	2	8	11	8	44	AUG 11	Natural Science Foundation Of China [81900764, 81970676];Sichuan Science And Technology Program [2019Yfs0537, 2020Yfs0456];Luzhou-Southwest Medical University Cooperation Project [2020Lzxnydj32]	Gao, Cl;Xu, Y (通讯作者)，Southwest Med Univ, Dept Endocrinol & Metab, Affiliated Hosp, Luzhou, Peoples R China;Gao, Cl;Xu, Y (通讯作者)，Southwest Med Univ, Affiliated Hosp, Cardiovasc & Metab Dis Key Lab Luzhou, Luzhou, Peoples R China;Gao, Cl;Xu, Y (通讯作者)，Southwest Med Univ, Affiliated Hosp, Sichuan Clin Res Ctr Nephropathy, Luzhou, Peoples R China.			Wos:000687861400001	10.3389/Fendo.2021.693144	the relationship between dietary inflammatory index (dii) scores and the risk of diabetes mellitus (dm) is unclear; therefore, a systematic review and meta-analysis of the current published literature was conducted. relevant studies published online (pubmed, embase, and web of science) until february 1, 2021 were identified for review. the initial search yielded 13 reports, and after perusing the…	Tan, Qq	Tan, Qq;Higher Dietary Inflammatory Index Scores Increase The Risk Of Diabetes Mellitus: A Meta-Analysis And Systematic Review	175
2018	18	Dietary Soybean Isoflavones In Alzheimer'S Disease Prevention	Alzheimer'S Disease;Soybean Isoflavone;Dietary;Cognitive Impairment;Prevention	Amyloid Peptides 1-42;Toll-Like Receptors;Induced Inflammatory Damage;Mild Cognitive Impairment;Soy Isoflavone;Folic-Acid;Postmenopausal Women;Oxidative Stress;Mediterranean Diet;Signaling Pathway	Asia Pacific Journal Of Clinical Nutrition	Lu, Yanhui;An, Yu;Lv, Chenyan;Ma, Weiwei;Xi, Yuandi;Xiao, Rong	Capital Med Univ;Peking Univ	Peoples R China	Lu, Yanhui;An, Yu;Lv, Chenyan;Ma, Weiwei;Xi, Yuandi;Xiao, Rong	Nutrition & Dietetics	Nutrition & Dietetics	9	41	19	41	97	SEP	National Natural Science Foundation Of China [81172661];State Key Program Of The National Natural Science Foundation Of China [81330065]	Xiao, R (通讯作者)，Capital Med Univ, Sch Publ Hlth, 10 Xitoutiao, Beijing, Peoples R China.			Wos:000478096500001	10.6133/Apjcn.052018.01	soybean isoflavone (sif) is a type of polyphenol present extensively in legumes. because of its unique chemical construction and the physiological activity of the phenolic hydroxyl group, sif exhibits strong antioxidant activity in antioxidant and nonantioxidant enzyme systems. genistein is the major isoflavone in soy foods, accounting for more than 50% of the isoflavone content. the health effec…	Lu, Yh	Lu, Yh;Dietary Soybean Isoflavones In Alzheimer'S Disease Prevention	176
2023	0	Comparison And Recommendation Of Dietary Patterns Based On Nutrients For Eastern And Western Patients With Inflammatory Bowel Disease	Crohn'S Disease;Ulcerative Colitis;Nutrition;Dietary Patterns;Oriental Diet;Western Diet	Polyunsaturated Fatty-Acids;Pouch-Anal Anastomosis;Ulcerative-Colitis;Mediterranean Diet;Crohns-Disease;Carbohydrate-Diet;Gut Microbiota;Milk;Fermentation;Permeability	Frontiers In Nutrition	Hou, Yue;Wang, Sai-Feng;Zhou, Ke;Dai, Shi-Xue	Shantou Univ;Guangdong Prov Peoples Hosp;Southern Med Univ	Peoples R China	Hou, Yue;Wang, Sai-Feng;Zhou, Ke;Dai, Shi-Xue	Nutrition & Dietetics	Nutrition & Dietetics	5	5	0	5	111	JAN 17	High-Level Personnel Program Of Guangdong Provincial People'S Hospital [2021Dfjh0008/Ky012021458];Starting Program For National Natural Science Foundation Of China At Guangdong Provincial People'S Hospital [8207034250];National Natural Science Foundation Of China (Nsfc) [81300370];Natural Science Foundation Of Guangdong (Nsfg) [2018A030313161];China Postdoctoral Science Foundation (Cpsf) [2017M62…	Dai, Sx (通讯作者)，Southern Med Univ, Guangdong Prov Peoples Hosp, Guangdong Acad Med Sci, Dept Gastroenterol,Guangdong Prov Geriatr Inst,Nat, Guangzhou, Guangdong, Peoples R China;Dai, Sx (通讯作者)，Southern Med Univ, Sch Clin Med 2, Guangzhou, Guangdong, Peoples R China;Dai, Sx (通讯作者)，Southern Med Univ, Guangdong Prov Peoples Hosp, Guangdong Acad Med Sci, Dept Gastroenterol Geriatr Ctr,Ganzhou Hosp,Nat…			Wos:000930868800001	10.3389/Fnut.2022.1066252	inflammatory bowel disease (ibd), a non-specific chronic idiopathic inflammatory condition of the digestive system, requires lifelong treatment in which drugs are the mainstay, along with surgery when necessary. in adjuvant therapies, the diet is considered to be an essential, controllable, and economical component. however, the majority of recent nutrition research has focused on the general eff…	Hou, Y	Hou, Y;Comparison And Recommendation Of Dietary Patterns Based On Nutrients For Eastern And Western Patients With Inflammatory Bowel Disease	177
2022	0	The Role Of Dietary Patterns And Dietary Quality On Body Composition Of Adolescents In Chinese College	Dietary Pattern;Diet Balance Index;Dietary Inflammatory Index;Bioelectrical Impedance Analyzer;Body Mass Index;Fat Mass Index;Fat-Free Mass Index;Basal Metabolic Rate	Students;Obesity;Weight;Disorders;Adiposity;Index;Mass;Fat	Nutrients	Li, Hongrui;Li, Dajun;Wang, Xianyun;Ding, Huini;Wu, Qinghua;Li, Haojun;Wang, Xuan;Li, Kaifeng;Xiao, Rong;Yu, Kang;Xi, Yuandi	Heilongjiang Feihe Dairy Co Ltd;Capital Med Univ;Chinese Acad Med Sci & Peking Union Med Coll	Peoples R China	Li, Hongrui;Li, Dajun;Wang, Xianyun;Ding, Huini;Wu, Qinghua;Li, Haojun;Wang, Xuan;Li, Kaifeng;Xiao, Rong;Yu, Kang;Xi, Yuandi	Nutrition & Dietetics	Nutrition & Dietetics	6	8	0	8	54	NOV	National Natural Science Foundation Of China [82273620, 81973018, 82003459];Key Laboratory Of Trace Element And Nutrition, National Health Commission Of China [Wlkfz202201];Nutrition Research Foundation Fund Of The Chinese Nutrition Society;Yum Brands Health Fund [Cns-Yum2020-98]	Xi, Yd (通讯作者)，Capital Med Univ, Sch Publ Hlth, Beijing Key Lab Environm Toxicol, Beijing 100069, Peoples R China.			Wos:000883983700001	10.3390/Nu14214544	there is limited evidence regarding the effects of dietary pattern and dietary quality on the risk of unhealthy weight status and related body composition in chinese adolescence. in particular, studies using bioelectrical impedance analyzer (bia) in these subjects are rare. the aim of this study was to evaluate the role of diet in body composition, to find a healthy dietary pattern for chinese yo…	Li, Hr	Li, Hr;The Role Of Dietary Patterns And Dietary Quality On Body Composition Of Adolescents In Chinese College	178
2022	21	The Olive Constituent Oleuropein Exerts Nephritic Protective Effects On Diabetic Nephropathy In Db/Db Mice	Diabetic Nephropathy;Oleuropein;Apoptosis;Oxidative Stress;Inflammatory Response	Oxidative Stress;Mediterranean Diet;Phenolic-Compounds;Oil;Inhibition;Disease;Pathogenesis;Expression;Cancer;Damage	Archives Of Physiology And Biochemistry	Liu, Yan;Dai, Wu;Ye, Shandong	Second Peoples Hosp Hefei;Anhui Med Univ	Peoples R China	Liu, Yan;Dai, Wu;Ye, Shandong	Biochemistry & Molecular Biology;Biophysics;Endocrinology & Metabolism;Physiology	Biochemistry & Molecular Biology;Biophysics;Endocrinology & Metabolism;Physiology	3	9	24	9	40	MAR 4	缺	Ye, Sd (通讯作者)，Anhui Med Univ, Dept Endocrinol, Anhui Prov Hosp, 17 Lujiang Rd, Hefei 230011, Anhui, Peoples R China.			Wos:000497947600001	10.1080/13813455.2019.1691603	background: oleuropein, the most prevalent polyphenol in olives, exerts many positive impacts on human health, including counteracting cancer. however, the effect of oleuropein on diabetic nephropathy (dn) progression remains elusive. methods: a total of three groups of mice were used in our study. two groups of db/db mice fed with or without oleuropein. a group of wide-type mice fed with normal …	Liu, Y	Liu, Y;The Olive Constituent Oleuropein Exerts Nephritic Protective Effects On Diabetic Nephropathy In Db/Db Mice	179
2021	11	The Impact Of Dietary Knowledge On Health: Evidence From The China Health And Nutrition Survey	Dietary Knowledge;Self-Rated Health;Heterogeneity;China Health And Nutrition Survey	Mediterranean Diet;Obesity;Association;Smoking;Weight;Information;Concordance;Overweight;Childrens;Adherence	International Journal Of Environmental Research And Public Health	Sun, Yangyang;Dong, Daxin;Ding, Yulian	Southwestern Univ Finance & Econ	Peoples R China	Sun, Yangyang;Dong, Daxin;Ding, Yulian	Environmental Sciences;Public, Environmental & Occupational Health	Environmental Sciences & Ecology;Public, Environmental & Occupational Health	3	64	11	64	58	APR	缺	Ding, Yl (通讯作者)，Southwestern Univ Finance & Econ, Sch Business Adm, Fac Business Adm, Chengdu 611130, Peoples R China.			Wos:000638539900001	10.3390/Ijerph18073736	promoting a healthy diet through education is part of the healthy china 2030 action plan. however, studies examining how dietary knowledge affects public health in china are sparse. this study employs multiple waves of the china health and nutrition survey (chns) data to examine the impacts of dietary knowledge on chinese adults' health, with a particular emphasis on how the impacts of dietary kn…	Sun, Yy	Sun, Yy;The Impact Of Dietary Knowledge On Health: Evidence From The China Health And Nutrition Survey	180
2014	84	Application Of Random Forests To Select Premium Quality Vegetable Oils By Their Fatty Acid Composition	Fatty Acids;Vegetable Oils;Random Forests;Gc/Ms	Virgin Olive Oils;Tea Seed Oil;Mediterranean Diet;Sunflower Oil;Adulteration;Tocopherols;Sterols	Food Chemistry	Ai, Fang-Fang;Bin, Jun;Zhang, Zhi-Min;Huang, Jian-Hua;Wang, Jian-Bing;Liang, Yi-Zeng;Yu, Ling;Yang, Zhen-Yu	Cent South Univ;Shanghai Tobacco Grp Co Ltd	Peoples R China	Ai, Fang-Fang;Bin, Jun;Zhang, Zhi-Min;Huang, Jian-Hua;Wang, Jian-Bing;Liang, Yi-Zeng;Yu, Ling;Yang, Zhen-Yu	Chemistry, Applied;Food Science & Technology;Nutrition & Dietetics	Chemistry;Food Science & Technology;Nutrition & Dietetics	2	178	93	178	28	JAN 15	National Nature Foundation Committee Of P.R. China [21075138, 21275164, 20975115, 21175157]	Liang, Yz (通讯作者)，Cent South Univ, Coll Chem & Chem Engn, Res Ctr Modernizat Chinese Med, Changsha 410083, Peoples R China.			Wos:000326207700066	10.1016/J.Foodchem.2013.08.013	in order to discriminate premium quality from inexpensive edible oils, the fatty acid profiles of tea, rapeseed, corn, sunflower and sesame oil were compared with the ones from extra virgin olive oil (evoo). fatty acid methyl esters were quantified by gc/ms. principal component analysis (pca) and random forests (rf) were applied to cluster the samples. rf showed a better ability of discrimination…	Ai, Ff	Ai, Ff;Application Of Random Forests To Select Premium Quality Vegetable Oils By Their Fatty Acid Composition	181
2019	52	Linking What We Eat To Our Mood: A Review Of Diet, Dietary Antioxidants, And Depression	Depression;Food;Dietary Pattern;Nutrition;Oxidative Stress;Inflammation;Cytokine	Polyunsaturated Fatty-Acids;Dose-Response Metaanalysis;Serum 25-Hydroxyvitamin D;Reduced Rank Regression;Vitamin-D Levels;Fish Consumption;Vegetable Consumption;Longitudinal Associations;Seguimiento-Universidad;Docosahexaenoic Acid	Antioxidants	Huang, Qingyi;Liu, Huan;Suzuki, Katsuhiko;Ma, Sihui;Liu, Chunhong	Waseda Univ;South China Agr Univ;Key Lab Food Qual & Safety Guangdong Prov	Japan;Peoples R China	Huang, Qingyi;Liu, Huan;Suzuki, Katsuhiko;Ma, Sihui;Liu, Chunhong	Biochemistry & Molecular Biology;Chemistry, Medicinal;Food Science & Technology	Biochemistry & Molecular Biology;Pharmacology & Pharmacy;Food Science & Technology	3	44	53	44	151	SEP	National Natural Science Foundation Of China [31770376];National Key Research And Development Program Of China [2017Yfc1601700];China Scholarship Council	Liu, Ch (通讯作者)，South China Agr Univ, Coll Food Sci, Guangzhou 510642, Guangdong, Peoples R China;Liu, Ch (通讯作者)，Key Lab Food Qual & Safety Guangdong Prov, Guangzhou 510642, Guangdong, Peoples R China;Ma, Sh (通讯作者)，Waseda Univ, Grad Sch Sport Sci, Tokorozawa, Saitama 3591192, Japan.			Wos:000487957300092	10.3390/Antiox8090376	studies have shown that diet and nutrition play significant roles in the prevention of depression and its clinical treatment. the present review aims to provide a clear understanding of the associations between diet patterns, specific foods, nutrients such as antioxidants, and depression. as a result, balanced dietary patterns such as the mediterranean diet and certain foods such as fish, fresh v…	Huang, Qy	Huang, Qy;Linking What We Eat To Our Mood: A Review Of Diet, Dietary Antioxidants, And Depression	182
2015	14	Hydroxytyrosol Protects Against Acrolein Induced Preosteoblast Cell Toxicity: Involvement Of Nrf2/Keap1 Pathway	Cigarette Smoke;Acrolein;Oxidative Stress;Phase Ii Enzymes;Mitochondrial Function	Pigment Epithelial-Cells;Oxidative Stress;Bone Loss;Mitochondrial Dysfunction;Cigarette-Smoke;Induced Osteoporosis;Phenolic-Compounds;Olive Oil;Nrf2;Activation	Journal Of Functional Foods	Gao, Jing;Zou, Xuan;Yang, Liang;Feng, Zhihui;Liu, Jiankang	Xi An Jiao Tong Univ	Peoples R China	Gao, Jing;Zou, Xuan;Yang, Liang;Feng, Zhihui;Liu, Jiankang	Food Science & Technology;Nutrition & Dietetics	Food Science & Technology;Nutrition & Dietetics	2	26	16	26	47	DEC	National Basic Research Program [2015Cb553602, 2014Cb548200];Fundamental Research Funds For The Central Universities [08143008, 31370844];National Natural Science Foundation Of China [81201023];National "Twelfth Five-Year" Plan For Science & Technology Support [2012Bah30F03]	Feng, Zh (通讯作者)，Xi An Jiao Tong Univ, Ctr Mitochondrial Biol & Med, Sch Life Sci & Technol, 28 W Xian Ning Rd, Xian 710049, Peoples R China.			Wos:000365634100004	10.1016/J.Jff.2015.09.010	olive oil, the primary source of dietary fat in the mediterranean diet, is reported to have benefits on bone health, mechanisms of which remain obscure. here we investigated the protective effects of hydroxytyrosol (ht), a major polyphenol in olive on preosteoblast toxicity induced by acrolein, the major component of cigarette smoke. acrolein at 75 mu m, induced significant oxidative stress which…	Gao, J	Gao, J;Hydroxytyrosol Protects Against Acrolein Induced Preosteoblast Cell Toxicity: Involvement Of Nrf2/Keap1 Pathway	183
2018	73	Improving Adherence To Healthy Dietary Patterns, Genetic Risk, And Long Term Weight Gain: Gene-Diet Interaction Analysis In Two Prospective Cohort Studies	缺失字段	Coronary-Heart-Disease;Physical-Activity;Mediterranean Diet;Obesity;Reproducibility;Association;Consumption;Validity;Quality;Predisposition	Bmj-British Medical Journal	Wang, Tiange;Heianza, Yoriko;Sun, Dianjianyi;Huang, Tao;Ma, Wenjie;Rimm, Eric B;Manson, Joann E;Hu, Frank B;Willett, Walter C;Qi, Lu	Harvard Med Sch;Peking Univ;Tulane Univ;Brigham & Womens Hosp;Harvard Th Chan Sch Publ Hlth;Shanghai Jiao Tong Univ	Peoples R China;Usa	Wang, Tiange;Heianza, Yoriko;Sun, Dianjianyi;Huang, Tao;Ma, Wenjie;Rimm, Eric B;Manson, Joann E;Hu, Frank B;Willett, Walter C;Qi, Lu	Medicine, General & Internal	General & Internal Medicine	3	46	75	46	39	JAN 10	National Institutes Of Health [R01 Ca49449, Um1 Ca186107, Um1 Ca167552];National Heart, Lung, And Blood Institute [Hl071981, Hl034594, Hl126024, Hl35464];National Institute Of Diabetes And Digestive And Kidney Diseases [Dk091718, Dk100383, Dk078616];National Eye Institute [Ey015473];National Human Genome Research Institute [U01 Hg004728];National Institute Of Health [Ca87969, Ca49449, Ca55075, Ca…	Qi, L (通讯作者)，Tulane Univ, Sch Publ Hlth & Trop Med, Dept Epidemiol, New Orleans, La 70112 Usa;Qi, L (通讯作者)，Harvard Th Chan Sch Publ Hlth, Dept Nutr, Boston, Ma 02115 Usa;Qi, L (通讯作者)，Brigham & Womens Hosp, Dept Med, Channing Div Network Med, 75 Francis St, Boston, Ma 02115 Usa;Qi, L (通讯作者)，Harvard Med Sch, Boston, Ma 02115 Usa.			Wos:000422743300011	10.1136/Bmj.J5644	objective to investigate whether improving adherence to healthy dietary patterns interacts with the genetic predisposition to obesity in relation to long term changes in body mass index and body weight. design prospective cohort study. setting health professionals in the united states. participants 8828 women from the nurses' health study and 5218 men from the health professionals follow-up study…	Wang, Tg	Wang, Tg;Improving Adherence To Healthy Dietary Patterns, Genetic Risk, And Long Term Weight Gain: Gene-Diet Interaction Analysis In Two Prospective Cohort Studies	184
2022	2	Potential Of Probiotics As An Adjunct For Patients With Major Depressive Disorder	Gut Microbiome;Major Depressive Disorder;Mental Health;Postbiotics;Probiotics	Chain Fatty-Acids;Gut Microbiota;Neurobehavioral Changes;Mediterranean Diet;Brain-Development;Mental-Health;Stress;Behavior;Receptors;Mouse	Molecular Nutrition & Food Research	Cang, Weihe;Wu, Junrui;Ding, Ruixue;Wang, Weiming;Li, Na;Shi, Haisu;Shi, Lin;Lee, Yuankun;Wu, Rina	Heilongjiang Acad Tradit Chinese Med;Key Lab Microbial Fermentat Technol Innovat;Shenyang Childrens Hosp;Shenyang Agr Univ;Natl Univ Singapore;Engn Res Ctr Food Fermentat Technol	Singapore;Peoples R China	Cang, Weihe;Wu, Junrui;Ding, Ruixue;Wang, Weiming;Li, Na;Shi, Haisu;Shi, Lin;Lee, Yuankun;Wu, Rina	Food Science & Technology	Food Science & Technology	13	51	2	51	135	MAY	National Natural Science Foundation Of China [U20A20400];Liaoning Natural Science Foundation Regional Joint Fund [2020-Mzlh-34];Shenyang Science And Technology Innovation Platform Project [21-103-0-14, 21-104-0-28];Shenyang Plan For Young And Middle-Aged Leading Scientists, Engineers, And Innovators [Rc200495]	Wu, Rn (通讯作者)，Shenyang Agr Univ, Coll Food Sci, Shenyang 110866, Peoples R China;Wu, Rn (通讯作者)，Engn Res Ctr Food Fermentat Technol, Shenyang 110866, Liaoning, Peoples R China;Wu, Rn (通讯作者)，Key Lab Microbial Fermentat Technol Innovat, Shenyang 110866, Peoples R China;Lee, Yk (通讯作者)，Natl Univ Singapore, Yong Loo Lin Sch Med, Dept Microbiol & Immunol, Singapore 117597, Singapore.			Wos:000773730900001	10.1002/Mnfr.202101057	major depressive disorder (mdd) is an enfeebling disease with a lifetime incidence of 20%. while accumulating studies implicate a correlation between the disease and gut microbiota, data show that not every patient responded to probiotic treatments. to comprehensively assess the potential role of probiotics in mdd, this study first summarizes the current pathological hypothesis of the disease fro…	Cang, Wh	Cang, Wh;Potential Of Probiotics As An Adjunct For Patients With Major Depressive Disorder	185
2022	15	Diet And Food Type Affect Urinary Pesticide Residue Excretion Profiles In Healthy Individuals: Results Of A Randomized Controlled Dietary Intervention Trial	Organic Food;Conventional Food;Urinary Pesticide Excretion;Habitual Western Diet;Mediterranean Diet;Dietary Intervention;Fruit;Vegetables;Wholegrain;Wine	Endocrine-Disrupting Chemicals;Crop Protection;Association;Consumption;Exposure;Fertilization;Hypospadias;Pregnancy;Outcomes;Fruits	American Journal Of Clinical Nutrition	Rempelos, Leonidas;Wang, Juan;Baranski, Marcin;Watson, Anthony;Volakakis, Nikolaos;Hoppe, Hans-Wolfgang;Kuhn-Velten, W Nikolaus;Hadall, Catherine;Hasanaliyeva, Gultakin;Chatzidimitriou, Eleni;Magistrali, Amelia;Davis, Hannah;Vigar, Vanessa;Srednicka-Tober, Dominika;Rushton, Steven;Iversen, Per Ole;Seal, Chris J;Leifert, Carlo	Geokomi Plc;Polish Acad Sci;Med Lab Bremen;Univ Oslo;Oslo Univ Hosp;Shanghai Jiao Tong Univ;Newcastle Univ;French Agcy Food Environm & Occupat Hlth & Safety;Southern Cross Univ;Newcastle Upon Tyne Hosp;Warsaw Univ Life Sci	Germany;France;Poland;Peoples R China;Greece;England;Australia;Norway	Rempelos, Leonidas;Wang, Juan;Baranski, Marcin;Watson, Anthony;Volakakis, Nikolaos;Hoppe, Hans-Wolfgang;Kuhn-Velten, W Nikolaus;Hadall, Catherine;Hasanaliyeva, Gultakin;Chatzidimitriou, Eleni;Magistrali, Amelia;Davis, Hannah;Vigar, Vanessa;Srednicka-Tober, Dominika;Rushton, Steven;Iversen, Per Ole;Seal, Chris J;Leifert, Carlo	Nutrition & Dietetics	Nutrition & Dietetics	10	26	15	26	51	FEB 9	Sheepdrove Trust, Drove Farm, Sheepdrove, Lambourn, Hungerford, Uk [328369, 124094]	Leifert, C (通讯作者)，Southern Cross Univ, Plant Sci, Lismore, Nsw, Australia;Leifert, C (通讯作者)，Univ Oslo, Dept Nutr, Imb, Oslo, Norway.			Wos:000753585200009	10.1093/Ajcn/Nqab308	background: observational studies have linked pesticide exposure to various diseases, whereas organic food consumption has been associated with positive health outcomes. organic farming standards prohibit the use of most pesticides, and organic food consumption may therefore reduce pesticide exposure. objectives: to determine the effects of diet (western compared with mediterranean) and food type…	Rempelos, L	Rempelos, L;Diet And Food Type Affect Urinary Pesticide Residue Excretion Profiles In Healthy Individuals: Results Of A Randomized Controlled Dietary Intervention Trial	186
2022	3	Apigenin Impedes Cell Cycle Progression At G(2) Phase In Prostate Cancer Cells	Apigenin;G(2) Phase;Phospho-Histone H3;Prostate	Growth-Inhibition;Expression;Arrest;Chemoprevention;Apoptosis;Plk1;G2/M	Discover Oncology	Hnit, Su Su Thae;Yao, Mu;Xie, Chanlu;Bi, Ling;Wong, Matthew;Liu, Tao;De Souza, Paul;Li, Zhong;Dong, Qihan	Unsw Med;Shanghai Univ Tradit Chinese Med;Beijing Univ Tradit Chinese Med;Childrens Canc Inst Australia Med Res;Royal Prince Alfred Hosp;Macquarie Univ;Beijing Univ Chinese Med;Western Sydney Univ;Univ Sydney	Australia;Peoples R China	Hnit, Su Su Thae;Yao, Mu;Xie, Chanlu;Bi, Ling;Wong, Matthew;Liu, Tao;De Souza, Paul;Li, Zhong;Dong, Qihan	Oncology;Endocrinology & Metabolism	Oncology;Endocrinology & Metabolism	0	2	2	2	55	JUN 7	Sydney Medical School Foundation Grant, Australia;National Natural Science Foundation Of China, China [81904163];Shanghai Sailing Program, China [19Yf1450000]	Dong, Qh (通讯作者)，Univ Sydney, Cent Clin Sch, Chinese Med Anticanc Evaluat Program, Greg Brown Lab, Sydney, Nsw, Australia;Dong, Qh (通讯作者)，Univ Sydney, Charles Perkins Ctr, Sydney, Nsw, Australia;Dong, Qh (通讯作者)，Royal Prince Alfred Hosp, Dept Endocrinol, Sydney, Nsw, Australia;Li, Z (通讯作者)，Beijing Univ Chinese Med, Dongzhimen Hosp, Beijing, Peoples R China;Dong, Qh (通讯作者)，Univ Sydney, Fac Med & Hlt…			Wos:000807498600001	10.1007/S12672-022-00505-1	as a natural flavone, apigenin is abundantly present in vegetables, fruits, oregano, tea, chamomile, wheat sprout and is regarded as a major component of the mediterranean diet. apigenin is known to inhibit proliferation in different cancer cell lines by inducing g(2)/m arrest, but it is unclear whether this action is predominantly imposed on g(2) or m phases. in this study, we demonstrate that a…	Hnit, Sst	Hnit, Sst;Apigenin Impedes Cell Cycle Progression At G(2) Phase In Prostate Cancer Cells	187
2021	3	Gut Microbiota And Alzheimer'S Disease: Pathophysiology And Therapeutic Perspectives	Alzheimer'S Disease;Dysbiosis;Gut;Microbiota;Microbiota-Gut-Brain Axis;Pathophysiology;Therapeutics	Intestinal Microbiota;Brain Axis;Cognitive Impairment;Mediterranean Diet;Insulin-Resistance;Physical-Activity;Exercise;Association;Health;Risk	Journal Of Alzheimers Disease	Li, Yanli;Wang, Rui;Li, Qian;Wang, Yan-Jiang;Guo, Junhong	Shanxi Med Univ;Third Mil Med Univ	Peoples R China	Li, Yanli;Wang, Rui;Li, Qian;Wang, Yan-Jiang;Guo, Junhong	Neurosciences	Neurosciences & Neurology	7	38	3	38	125	缺失字段	National Natural Science Fund [81871125];Department Of Science And Technology Of Shanxi Province [201704D13111584];Key Laboratory Of Cellular Physiology (Shanxi Medical University), Ministry Of Education, China [Klmec/Sxmu-202010];Shanxi "1331 Project" Key Subjects Construction [1331Ksc, Xk201708]	Guo, Jh (通讯作者)，Shanxi Med Univ, Hosp 1, Dept Neurol, Xian, Shanxi, Peoples R China;Wang, Yj (通讯作者)，Third Mil Med Univ, Daping Hosp, Dept Neurol, Chongqing, Peoples R China;Wang, Yj (通讯作者)，Third Mil Med Univ, Daping Hosp, Ctr Clin Neurosci, Chongqing, Peoples R China.			Wos:000703410000002	10.3233/Jad-210381	alzheimer's disease (ad) is the most common cause of dementia in the elderly and is characterized by a progressive decline in cognitive function. amyloid-beta protein accumulation is believed to be the key pathological hallmark of ad. increasing evidence has shown that the gut microbiota has a role in brain function and host behaviors. the gut microbiota regulates the bidirectional interactions b…	Li, Yl	Li, Yl;Gut Microbiota And Alzheimer'S Disease: Pathophysiology And Therapeutic Perspectives	188
2022	3	The Role Of Dietary Factors In Nonalcoholic Fatty Liver Disease To Hepatocellular Carcinoma Progression: A Systematic Review	Dietary Factors;Chronic Liver Diseases;Nafld-To-Hcc Progression;Systematic Review;Observational Studies	Red Meat Consumption;Coffee Consumption;Risk-Factors;Life-Style;Vegetable Consumption;Inverse Association;Prospective Cohort;Tea Consumption;Subsequent Risk;Reduces Risk	Clinical Nutrition	Zheng, Jiali;Zhao, Longgang;Dong, Jingwen;Chen, Huiyi;Li, Donghui;Zhang, Xuehong;Hassan, Manal M;Steck, Susan E;Li, Xiaoguang;Xiang, Yong-Bing;Wang, Hui	Harvard Med Sch;Univ Texas Md Anderson Canc Ctr;Brigham & Womens Hosp;Univ South Carolina;Shanghai Jiao Tong Univ	Peoples R China;Usa	Zheng, Jiali;Zhao, Longgang;Dong, Jingwen;Chen, Huiyi;Li, Donghui;Zhang, Xuehong;Hassan, Manal M;Steck, Susan E;Li, Xiaoguang;Xiang, Yong-Bing;Wang, Hui	Nutrition & Dietetics	Nutrition & Dietetics	5	15	3	15	131	OCT	National Natural Science Foundation Of China [82103809, 81630086, Gwv-10.1-Xk15];Shanghai Science And Technology Commission [Shanghai Pujiang Program] [20Pj1409600];National Key Project Of Research And Development Program Of China [2021Yfc2500404];Innovative Research Team Of High-Level Local Universities In Shanghai;Shanghai Public Health System Con- Struction Three -Year Action Plan;[82030099]	Li, Xg;Wang, H (通讯作者)，Shanghai Jiao Tong Univ, Sch Publ Hlth, Sch Med, 227 South Chongqing Rd,Rm 415, Shanghai, Peoples R China;Xiang, Yb (通讯作者)，Shanghai Jiao Tong Univ, Sch Med, State Key Lab Oncogene & Related Genes, 25 Lane 2200,Xie Tu Rd, Shanghai, Peoples R China;Xiang, Yb (通讯作者)，Shanghai Jiao Tong Univ, Sch Med, Dept Epidemiol, Renji Hosp,Shanghai Canc Inst, 25 Lane 2200,Xie Tu Rd, Shanghai…			Wos:000856781500003	10.1016/J.Clnu.2022.08.018	background and aims: dietary factors play an important role in promoting nonalcoholic fatty liver disease (nafld)-related hepatocellular carcinoma (hcc) development through regulation of metabolism and inflammation. however, so far there was no evidence regarding how dietary factors may influence different disease outcomes in the nafld to hcc progression. our study aimed to comprehensively evalua…	Zheng, Jl	Zheng, Jl;The Role Of Dietary Factors In Nonalcoholic Fatty Liver Disease To Hepatocellular Carcinoma Progression: A Systematic Review	189
2018	40	Vanillin Alleviates High Fat Diet-Induced Obesity And Improves The Gut Microbiota Composition	Vanillin;Obesity;Inflammation;Gut Microbiota;Short Chain Fatty Acids	Red Wine Polyphenols;Insulin-Resistance;Metabolic Syndrome;Akkermansia-Muciniphila;Mediterranean Diet;Blood-Pressure;Ferulic Acid;Inflammation;Endotoxemia;Extract	Frontiers In Microbiology	Guo, Jielong;Han, Xue;Zhan, Jicheng;You, Yilin;Huang, Weidong	China Agr Univ	Peoples R China	Guo, Jielong;Han, Xue;Zhan, Jicheng;You, Yilin;Huang, Weidong	Microbiology	Microbiology	8	58	40	58	68	NOV 13	National Key Research And Development Program Of China [2017Yfd0401202];National Key R&D Program Of China [2016Yfd0400500]	Zhan, Jc;You, Yl;Huang, Wd (通讯作者)，China Agr Univ, Bejing Key Lab Viticulture & Enol, Coll Food Sci & Nutr Engn, Beijing, Peoples R China.			Wos:000449970700001	10.3389/Fmicb.2018.02733	vanillin, a simple phenolic compound, exists marginally in some plants and can be produced by microbes. this study uses high-fat-diet (hfd) induced obese mice to study the effect of vanillin on obesity and obtain positive results. first, both body and adipose tissue weight are reduced. second, the blood properties signaling certain disorders such as alt, ldh, glucose, cholesterol, ldl-c, tg and h…	Guo, Jl	Guo, Jl;Vanillin Alleviates High Fat Diet-Induced Obesity And Improves The Gut Microbiota Composition	190
2020	40	Gut Microbiota-Derived Short-Chain Fatty Acids And Hypertension: Mechanism And Treatment	Short-Chain Fatty Acids;Hypertension;Diet Therapy;G Protein-Coupled Receptors;Gut Microbiota;Histone Acetylation	Protein-Coupled Receptor;Blood-Pressure;Mediterranean Diet;Cardiovascular-Disease;Inflammatory Responses;Nervous-System;Heart-Failure;Bone-Marrow;In-Vivo;Butyrate	Biomedicine & Pharmacotherapy	Yang, Fan;Chen, Hengwen;Gao, Yonghong;An, Na;Li, Xinye;Pan, Xiandu;Yang, Xinyu;Tian, Li;Sun, Jiahao;Xiong, Xingjiang;Xing, Yanwei	Beijing Univ Chinese Med;China Acad Chinese Med Sci	Peoples R China	Yang, Fan;Chen, Hengwen;Gao, Yonghong;An, Na;Li, Xinye;Pan, Xiandu;Yang, Xinyu;Tian, Li;Sun, Jiahao;Xiong, Xingjiang;Xing, Yanwei	Medicine, Research & Experimental;Pharmacology & Pharmacy	Research & Experimental Medicine;Pharmacology & Pharmacy	17	55	41	55	192	OCT	National Key R&D Program Of China [2018Yfc1704900, 2018Yfc1704901]	Xiong, Xj;Xing, Yw (通讯作者)，China Acad Chinese Med Sci, Guanganmen Hosp, Beijing 100053, Peoples R China.			Wos:000582697900015	10.1016/J.Biopha.2020.110503	hypertension (htn) is an growing emerging health issue around across the world. in recent years, increasing attention has been paid to the role of dysbacteriosis in htn and its underlying mechanism. short-chain fatty acids (scfas), which are novel metabolites of intestinal flora, exert substantial regulatory effects on htn, providing an exciting avenue for novel therapies for this disease. they f…	Yang, F	Yang, F;Gut Microbiota-Derived Short-Chain Fatty Acids And Hypertension: Mechanism And Treatment	191
2014	44	Red And Processed Meat Consumption And The Risk Of Lung Cancer: A Dose-Response Meta-Analysis Of 33 Published Studies	Lung Cancer;Red Meat;Processed Meat;Meta-Analysis	Dietary Factors;Mediterranean Diet;Physical-Activity;Fish Consumption;Nonsmoking Women;Ovarian-Cancer;Uruguayan Men;Heme Iron;Mutagens;Cooking	International Journal Of Clinical And Experimental Medicine	Xue, Xiu-Juan;Gao, Qing;Qiao, Jian-Hong;Zhang, Jie;Xu, Cui-Ping;Liu, Ju	Shandong Med Coll;Taishan Med Coll;Shandong Univ	Peoples R China	Xue, Xiu-Juan;Gao, Qing;Qiao, Jian-Hong;Zhang, Jie;Xu, Cui-Ping;Liu, Ju	Medicine, Research & Experimental	Research & Experimental Medicine	0	14	47	14	51	缺失字段	缺	Xu, Cp (通讯作者)，Shandong Univ, Qianfoshan Hosp, Jinan 250100, Peoples R China.			Wos:000341255900008	缺失字段	this meta-analysis was to summarize the published studies about the association between red/processed meat consumption and the risk of lung cancer. 5 databases were systematically reviewed, and random-effect model was used to pool the study results and to assess dose-response relationships. results shown that six cohort studies and twenty eight case-control studies were included in this meat-anal…	Xue, Xj	Xue, Xj;Red And Processed Meat Consumption And The Risk Of Lung Cancer: A Dose-Response Meta-Analysis Of 33 Published Studies	192
2019	158	Gut Microbiota-Dependent Marker Tmao In Promoting Cardiovascular Disease: Inflammation Mechanism, Clinical Prognostic, And Potential As A Therapeutic Target	Trimethylamine N-Oxide;Atherosclerosis;Cardiovascular Disease;Inflammation Mechanism;Clinical Prognostic Stratification;Therapy	Trimethylamine-N-Oxide;Coronary-Heart-Disease;Flavin Monooxygenase 3;C-Reactive Protein;L-Carnitine;Platelet Reactivity;Mediterranean Diet;Nlrp3 Inflammasome;Shock Proteins;Plasma-Levels	Frontiers In Pharmacology	Yang, Shengjie;Li, Xinye;Yang, Fan;Zhao, Ran;Pan, Xiandu;Liang, Jiaqi;Tian, Li;Li, Xiaoya;Liu, Longtao;Xing, Yanwei;Wu, Min	Beijing Longfu Hosp;Beijing Univ Chinese Med;China Acad Chinese Med Sci	Peoples R China	Yang, Shengjie;Li, Xinye;Yang, Fan;Zhao, Ran;Pan, Xiandu;Liang, Jiaqi;Tian, Li;Li, Xiaoya;Liu, Longtao;Xing, Yanwei;Wu, Min	Pharmacology & Pharmacy	Pharmacology & Pharmacy	9	76	166	76	175	NOV 19	National Natural Science Foundation Of China [81430098];National Key R&D Program Of China [2018Yfc1704901];Beijing Natural Science Foundation [7172185]	Xing, Yw;Wu, M (通讯作者)，China Acad Chinese Med Sci, Guangan Men Hosp, Beijing, Peoples R China;Liu, Lt (通讯作者)，China Acad Chinese Med Sci, Xiyuan Hosp, Beijing, Peoples R China.			Wos:000500796000001	10.3389/Fphar.2019.01360	cardiovascular disease (cvd) is the leading cause of death worldwide, especially in developed countries, and atherosclerosis (as) is the common pathological basis of many cardiovascular diseases (cvds) such as coronary heart disease (chd). the role of the gut microbiota in as has begun to be appreciated in recent years. trimethylamine n-oxide (tmao), an important gut microbe-dependent metabolite,…	Yang, Sj	Yang, Sj;Gut Microbiota-Dependent Marker Tmao In Promoting Cardiovascular Disease: Inflammation Mechanism, Clinical Prognostic, And Potential As A Therapeutic Target	193
2016	10	Comparison Of The Effect Of High Fruit And Soybean Products Diet And Standard Diet Interventions On Serum Uric Acid In Asymptomatic Hyperuricemia Adults: An Open Randomized Controlled Trial	Dietary Intervention;Metabolic Syndrome;Insulin Resistance	Vitamin-C Intake;Metabolic Syndrome;Mediterranean Diet;Insulin-Resistance;Chinese Adults;Gout;Risk;Prevalence;Protein;Cohort	International Journal Of Food Sciences And Nutrition	Zhang, Meilin;Gao, Yuxia;Wang, Xuan;Liu, Weiqiao;Zhang, Yuwen;Huang, Guowei	Tianjin Med Univ;Hlth Examinat Ctr Heping Dist	Peoples R China	Zhang, Meilin;Gao, Yuxia;Wang, Xuan;Liu, Weiqiao;Zhang, Yuwen;Huang, Guowei	Food Science & Technology;Nutrition & Dietetics	Food Science & Technology;Nutrition & Dietetics	0	21	13	21	36	APR 2	National Science And Technology Support Program [2012Bai02B02];National Natural Science Foundation Of China [81502809, 81302422];Innovation Funding For Graduates Of Tianjin Medical University;Third Phase Of The 211 Project For Higher Education [2009Gsi05]	Huang, Gw (通讯作者)，Tianjin Med Univ, Sch Publ Hlth, Dept Nutr & Food Sci, 22 Qixiangtai Rd, Tianjin 300070, Peoples R China.			Wos:000372755900015	10.3109/09637486.2016.1153608	the aim of this study was to compare the effect of high fruit and soybean products diet and standard diet interventions on serum uric acid (sua) in asymptomatic hyperuricemia adults. a total of 187 chinese adults (20-59 years old) with asymptomatic hyperuricemia participated in this randomized trial and were assigned to receive the standard diet recommended by guideline (group 1) and high fruit a…	Zhang, Ml	Zhang, Ml;Comparison Of The Effect Of High Fruit And Soybean Products Diet And Standard Diet Interventions On Serum Uric Acid In Asymptomatic Hyperuricemia Adults: An Open Randomized Controlled Trial	194
2017	2	Effects Of Integrated Health Management Intervention On Overweight And Obesity	缺失字段	C-Reactive Protein;Cardiovascular-Disease;Serum C;Mediterranean Diet;Metabolic Syndrome;Metaanalysis;Risk;Sensitivity;Supplementation;Population	Evidence-Based Complementary And Alternative Medicine	Yang, Yiting;Ma, Chung Wah;Yang, Yide;Wang, Xiaoling;Lin, Xiaoliang;Fu, Lianguo;Wang, Shuo;Yang, Zhongping;Wang, Zhenghe;Meng, Xiangkun;Ma, Dongmei;Ma, Rui;Ma, Jun	Bengbu Med Coll;Peking Univ;Infinitus China Co Ltd	Peoples R China	Yang, Yiting;Ma, Chung Wah;Yang, Yide;Wang, Xiaoling;Lin, Xiaoliang;Fu, Lianguo;Wang, Shuo;Yang, Zhongping;Wang, Zhenghe;Meng, Xiangkun;Ma, Dongmei;Ma, Rui;Ma, Jun	Integrative & Complementary Medicine	Integrative & Complementary Medicine	1	10	2	10	30	缺失字段	缺	Ma, J (通讯作者)，Peking Univ, Hlth Sci Ctr, Sch Publ Hlth, Inst Child & Adolescent Hlth, Beijing, Peoples R China.			Wos:000392529500001	10.1155/2017/1239404	overweight or obese adults aged 20 similar to 55 years and living in beijing more than one year were randomly divided into different management groups. a one-year integrated health management intervention was applied in the health management groups. the physical indicators and metabolic indicators changed after one-year intervention on the overweight and obese adults. the annual reduction of the …	Yang, Yt	Yang, Yt;Effects Of Integrated Health Management Intervention On Overweight And Obesity	195
2023	8	Dietary Interventions For Better Management Of Osteoporosis: An Overview	Dietary Nutrients;Dietary Patterns;Osteoporosis;Processed Foods	Bone-Mineral Density;Polyunsaturated Fatty-Acids;Mesenchymal Stem-Cells;Palmitate-Induced Apoptosis;Mediterranean Diet;Oxidative Damage;Gut Microbiota;Protein-Intake;Hydroxytyrosol Protects;Postmenopausal Women	Critical Reviews In Food Science And Nutrition	Guo, Danjun;Zhao, Mengge;Xu, Wei;He, Hui;Li, Bin;Hou, Tao	Wuhan Polytech Univ;Huazhong Agr Univ	Peoples R China	Guo, Danjun;Zhao, Mengge;Xu, Wei;He, Hui;Li, Bin;Hou, Tao	Food Science & Technology;Nutrition & Dietetics	Food Science & Technology;Nutrition & Dietetics	14	70	8	70	170	JAN 2	National Natural Science Foundation Of China (Nsfc) [31801549]	Hou, T (通讯作者)，Huazhong Agr Univ, Coll Food Sci & Technol, Wuhan, Peoples R China.			Wos:000672197400001	10.1080/10408398.2021.1944975	osteoporosis is a public health concern and a cause of bone loss, increased risk of skeletal fracture, and a heavy economic burden. it is common in postmenopausal women and the elderly and is impacted by dietary factors, lifestyle and some secondary factors. although many drugs are available for the treatment of osteoporosis, these therapies are accompanied by subsequent side effects. hence, diet…	Guo, Dj	Guo, Dj;Dietary Interventions For Better Management Of Osteoporosis: An Overview	196
2021	4	Association Of Dietary Inflammatory Index (Dii) And Depressive Disorders	Dietary Inflammatory Index;Depressive Disorders;Inflammation	Stop Hypertension Dash;Healthy Eating Index;Mediterranean Diet;Older-Adults;Metabolic Syndrome;Cognitive Decline;Physical-Activity;Oxidative Stress;National-Health;Mental-Health	Journal Of Inflammation Research	Li, Ruiqiang;Zhan, Wenqiang;Huang, Xin;Liu, Zhan;Lv, Shuaishuai;Wang, Jiaqi;Liang, Luyao;Ma, Yuxia	Shanghai Jiao Tong Univ;Hebei Med Univ	Peoples R China	Li, Ruiqiang;Zhan, Wenqiang;Huang, Xin;Liu, Zhan;Lv, Shuaishuai;Wang, Jiaqi;Liang, Luyao;Ma, Yuxia	Immunology	Immunology	2	7	4	7	125	缺失字段	[2017Yfc0907701]	Ma, Yx (通讯作者)，Hebei Med Univ, Sch Publ Hlth, Hebei Prov Key Lab Environm & Human Hlth, Dept Nutr & Food Hyg, Shijiazhuang, Hebei, Peoples R China.			Wos:000734064400001	10.2147/Jir.S344002	a lot of evidence shows that inflammation is related to the development of depression. however, the heterogeneity of depression hinders efforts to understand, prevent and treat this disease. the purpose of this comprehensive review is to summarize the links between inflammation and the established core features of depression, which show more homogeneity than the syndrome itself: overreaction to n…	Li, Rq	Li, Rq;Association Of Dietary Inflammatory Index (Dii) And Depressive Disorders	197
2023	0	Gut Microbiota And Its Metabolites: Bridge Of Dietary Nutrients And Alzheimer'S Disease	Alzheimer'S Disease;Gut Microbiota;Microbial Metabolites;Microbiota-Gut-Brain Axis;Dietary Interventions	International Scientific Association;Mediterranean Diet;Cognitive Function;Mouse Model;Intestinal Microbiota;Tryptophan-Metabolism;Consensus Statement;Retinoic Acid;Double-Blind;Fatty-Acids	Advances In Nutrition	Zhu, Guangsu;Zhao, Jianxin;Zhang, Hao;Wang, Gang;Chen, Wei	Jiangnan Univ;Henan Univ Technol	Peoples R China	Zhu, Guangsu;Zhao, Jianxin;Zhang, Hao;Wang, Gang;Chen, Wei	Nutrition & Dietetics	Nutrition & Dietetics	14	14	0	14	216	JUL	National Natural Science Foundation Of China [31972052, 32021005, 31820103010];Funda- Mental Research Funds For The Central Universities [Jusrp22006, Jusrp51501];Program Of Collaborative Innovation Centre Of Food Safety And Quality Control In Jiangsu Province	Wang, G (通讯作者)，Jiangnan Univ, State Key Lab Food Sci & Technol, Wuxi, Jiangsu, Peoples R China;Wang, G (通讯作者)，Jiangnan Univ, Sch Food Sci & Technol, Wuxi, Jiangsu, Peoples R China;Wang, G (通讯作者)，Jiangnan Univ, Yangzhou Inst Food Biotechnol, Yangzhou, Jiangsu, Peoples R China.			Wos:001034125800001	10.1016/J.Advnut.2023.04.005	alzheimer's disease (ad) is a neurodegenerative disease characterized by progressive cognitive impairment and neuroinflammation. recent research has revealed the crucial role of gut microbiota and microbial metabolites in modulating ad. however, the mechanisms by which the microbiome and microbial metabolites affect brain function remain poorly understood. here, we review the literature on change…	Zhu, Gs	Zhu, Gs;Gut Microbiota And Its Metabolites: Bridge Of Dietary Nutrients And Alzheimer'S Disease	198
2020	10	Dietary Fatty Acid Factors In Alzheimer'S Disease: A Review	Alzheimer'S Disease;Fatty Acid;Ketone Body;Mufa;Pufa	Mild Cognitive Impairment;Docosahexaenoic Acid;Mediterranean Diet;Ketogenic Diet;Fish Consumption;Fuel Metabolism;Amyloid-Beta;Mouse Model;Cardiovascular-Disease;Energy-Metabolism	Journal Of Alzheimers Disease	Zhang, Tianying;Han, Xiaojuan;Zhang, Xiaohua;Chen, Zhi;Mi, Yajing;Gou, Xingchun	Yangzhou Univ;Xian Med Univ	Peoples R China	Zhang, Tianying;Han, Xiaojuan;Zhang, Xiaohua;Chen, Zhi;Mi, Yajing;Gou, Xingchun	Neurosciences	Neurosciences & Neurology	9	33	10	33	173	缺失字段	National Natural Science Foundation Of China [31900807, 81971330, 81873740];Special Scientific Research Plan Of Shaanxi Provincial Education Department [19Jk0766];Science Research Program Of Xi'An Medical University [2018Doc11];Youth Innovation Team Of Shaanxi Universities	Mi, Yj;Gou, Xc (通讯作者)，Xian Med Univ, Shaanxi Key Lab Brain Disorders, 1 Xinwang Rd, Xian 710021, Peoples R China;Mi, Yj;Gou, Xc (通讯作者)，Xian Med Univ, Inst Basic & Translat Med, 1 Xinwang Rd, Xian 710021, Peoples R China.			Wos:000592832700003	10.3233/Jad-200558	alzheimer's disease (ad) is an irreversible neurodegenerative disease characterized by brain function disorder and chronic cognitive function impairment. the onset of ad is complex and is mostly attributed to interactions between genetic factors and environmental factors. lifestyle, dietary habits, and food consumption are likely to play indispensable functions in aged-related neurodegenerative d…	Zhang, Ty	Zhang, Ty;Dietary Fatty Acid Factors In Alzheimer'S Disease: A Review	199
2020	124	Gut Microbiota And Dysbiosis In Alzheimer'S Disease: Implications For Pathogenesis And Treatment	Alzheimer'S Disease;Gut Microbiota;Microbiota-Gut-Brain Axis;Gut Dysbiosis	Transgenic Mice Correlate;Traumatic Brain-Injury;Intestinal Microbiota;Mediterranean Diet;Mouse Model;Bile-Acids;Immune;Health;Expression;Behavior	Molecular Neurobiology	Liu, Shan;Gao, Jiguo;Zhu, Mingqin;Liu, Kangding;Zhang, Hong-Liang	Jilin Univ;Natl Nat Sci Fdn China;Mayo Clin	Peoples R China;Usa	Liu, Shan;Gao, Jiguo;Zhu, Mingqin;Liu, Kangding;Zhang, Hong-Liang	Neurosciences	Neurosciences & Neurology	52	199	132	199	172	DEC	National Natural Science Foundation Of China [81771299]	Liu, Kd (通讯作者)，Jilin Univ, Dept Neurol, First Hosp Jilin Univ, Xinmin St 71, Changchun 130021, Peoples R China;Zhang, Hl (通讯作者)，Natl Nat Sci Fdn China, Dept Life Sci, Shuangqing Rd 83, Beijing 100085, Peoples R China.			Wos:000562049400001	10.1007/S12035-020-02073-3	understanding how gut flora influences gut-brain communications has been the subject of significant research over the past decade. the broadening of the term "microbiota-gut-brain axis" from "gut-brain axis" underscores a bidirectional communication system between the gut and the brain. the microbiota-gut-brain axis involves metabolic, endocrine, neural, and immune pathways which are crucial for …	Liu, S	Liu, S;Gut Microbiota And Dysbiosis In Alzheimer'S Disease: Implications For Pathogenesis And Treatment	200
2022	1	Meddiet Adherence Score For The Association Between Inflammatory Markers And Cognitive Performance In The Elderly: A Study Of The Nhanes 2011-2014	Cognition;Meddiet Adherence Score;Inflammation;Older Adults;Nhanes	Mediterranean Diet;Balloon Angioplasty;Stent Placement;Decline;Patterns;Health;Foods;Life	Bmc Geriatrics	Liu, Shuting;Chen, Xiaorong	Nanjing Univ;Suining Cent Hosp	Peoples R China	Liu, Shuting;Chen, Xiaorong	Geriatrics & Gerontology;Gerontology	Geriatrics & Gerontology	3	10	1	10	43	JUN 21	缺	Chen, Xr (通讯作者)，Suining Cent Hosp, Neurol Ctr, 127 Desheng West Rd, Suining 629000, Sichuan, Peoples R China.			Wos:000814241100001	10.1186/S12877-022-03140-1	background to explore the optimal mediterranean diet (meddiet) adherence score threshold for the association between inflammatory markers and cognitive performance among older adults. methods in this cross-sectional study, we selected data of the elderly (>= 60 years old) from the national health and nutrition examination survey (nhanes) 2011-2014 (n = 2830). participants completed at least one c…	Liu, St	Liu, St;Meddiet Adherence Score For The Association Between Inflammatory Markers And Cognitive Performance In The Elderly: A Study Of The Nhanes 2011-2014	201
2020	31	Diet-Derived Phytochemicals Targeting Colon Cancer Stem Cells And Microbiota In Colorectal Cancer	Phytochemicals;Gut Microbiota;Colon Cancer Stem Cells;Crc Therapy	Fatty Liver-Disease;Gut Microbiota;Beta-Catenin;Intestinal Microbiota;Mediterranean Diet;Prostate-Cancer;Induced Obesity;In-Vitro;Pathways;Polyphenols	International Journal Of Molecular Sciences	Ganesan, Kumar;Jayachandran, Muthukumaran;Xu, Baojun	Univ Hong Kong;Beijing Normal Univ Hong Kong Baptist Univ United	Peoples R China	Ganesan, Kumar;Jayachandran, Muthukumaran;Xu, Baojun	Biochemistry & Molecular Biology;Chemistry, Multidisciplinary	Biochemistry & Molecular Biology;Chemistry	4	24	31	24	176	JUN	Beijing Normal University-Hong Kong Baptist University United International College, Zhuhai, China [R201714, R201914]	Xu, Bj (通讯作者)，Beijing Normal Univ Hong Kong Baptist Univ United, Food Sci & Technol Programme, Zhuhai 519087, Peoples R China.			Wos:000543400300238	10.3390/Ijms21113976	colorectal cancer (crc) is a fatal disease caused by the uncontrolled propagation and endurance of atypical colon cells. a person's lifestyle and eating pattern have significant impacts on the crc in a positive and/or negative way. diet-derived phytochemicals modulate the microbiome as well as targeting colon cancer stem cells (cscs) that are found to offer significant protective effects against …	Ganesan, K	Ganesan, K;Diet-Derived Phytochemicals Targeting Colon Cancer Stem Cells And Microbiota In Colorectal Cancer	202
2021	5	Evaluation Of The Effects Of Different Dietary Patterns On Breast Cancer: Monitoring Circulating Tumor Cells	Dietary Patterns;Breast Cancer;Tumor Metastasis;Circulating Tumor Cells;In Vivo Capture	In-Vivo Capture;Risk;Metastasis;Protein	Foods	Wang, Xiuxiu;Liu, Xiaoyu;Jia, Zhenzhen;Zhang, Yilun;Wang, Shuo;Zhang, Hongyan	Nankai Univ;Shandong Normal Univ	Peoples R China	Wang, Xiuxiu;Liu, Xiaoyu;Jia, Zhenzhen;Zhang, Yilun;Wang, Shuo;Zhang, Hongyan	Food Science & Technology	Food Science & Technology	5	20	5	20	33	SEP	National Natural Science Foundation Of China [31871874]	Zhang, Hy (通讯作者)，Shandong Normal Univ, Coll Life Sci, Shandong Prov Key Lab Anim Resistance Biol, Inst Biomed Sci,Key Lab Food Nutr & Safety, Jinan 250014, Peoples R China;Wang, S (通讯作者)，Nankai Univ, Sch Med, Tianjin 300457, Peoples R China.			Wos:000700999000001	10.3390/Foods10092223	the occurrence and development of breast cancer are closely related to dietary factors, especially dietary patterns. this study was to investigate the effects of dietary patterns on the process of tumor metastasis by in vivo circulating tumor cell (ctc) capture strategy and monitoring changes of ctc numbers in breast tumor mice model. meanwhile, the effects of different dietary patterns on the de…	Wang, Xx	Wang, Xx;Evaluation Of The Effects Of Different Dietary Patterns On Breast Cancer: Monitoring Circulating Tumor Cells	203
2016	33	Hydroxytyrosol Induces Phase Ii Detoxifying Enzyme Expression And Effectively Protects Dopaminergic Cells Against Dopamine- And 6-Hydroxydopamine Induced Cytotoxicity	Hydroxytyrosol;Parkinson'S Disease;Dopamine;Oxidative Stress	Parkinsons-Disease;Mediterranean Diet;Oxidative Stress;Olive Oil;Mitochondrial Dysfunction;Substantia-Nigra;Quinone Toxicity;Adduct Formation;Reductase;Mechanism	Neurochemistry International	Yu, Guohua;Deng, Ajun;Tang, Wanbin;Ma, Junzhi;Yuan, Chonggang;Ma, Jiyan	Van Andel Res Inst;E China Normal Univ	Peoples R China;Usa	Yu, Guohua;Deng, Ajun;Tang, Wanbin;Ma, Junzhi;Yuan, Chonggang;Ma, Jiyan	Biochemistry & Molecular Biology;Neurosciences	Biochemistry & Molecular Biology;Neurosciences & Neurology	0	18	34	18	53	JUN	National Natural Science Foundation Of China [31172347, 31470257, 31472213, 31571059];Ministry Of Education Of China	Yu, Gh (通讯作者)，E China Normal Univ, Shanghai Key Lab Brain Funct Genom, Key Lab Brain Funct Genom, Minist Educ,Sch Life Sci, B326 Sci Bldg,3663 North Zhongshan Rd, Shanghai 200062, Peoples R China.			Wos:000376806700012	10.1016/J.Neuint.2016.03.005	parkinson's disease (pd) is the second most common late-age onset neurodegenerative disease. except for the symptomatic alleviating treatment, no disease modifying therapy is currently available. in this study, we investigated the potential neuroprotective role of hydroxytyrosol (ht), a major phenolic compound present in olive oil, against dopaminergic cell death. we found that ht effectively pro…	Yu, Gh	Yu, Gh;Hydroxytyrosol Induces Phase Ii Detoxifying Enzyme Expression And Effectively Protects Dopaminergic Cells Against Dopamine- And 6-Hydroxydopamine Induced Cytotoxicity	204
2021	19	Effects Of Anti-Aging Interventions On Intestinal Microbiota	Intestinal Microbiota;Aging;Dietary Intervention;Exercise;Drugs;Bacteriotherapy	International Scientific Association;Gut Microbiota;Life-Span;Akkermansia-Muciniphila;Caloric Restriction;Consensus Statement;Dietary Restriction;Mediterranean Diet;Acarbose Treatment;Metabolic Syndrome	Gut Microbes	Du, Yanjiao;Gao, Yue;Zeng, Bo;Fan, Xiaolan;Yang, Deying;Yang, Mingyao	Sichuan Agr Univ	Peoples R China	Du, Yanjiao;Gao, Yue;Zeng, Bo;Fan, Xiaolan;Yang, Deying;Yang, Mingyao	Gastroenterology & Hepatology;Microbiology	Gastroenterology & Hepatology;Microbiology	13	63	19	63	147	JAN 1	National Natural Science Foundation Of China [31771338]	Yang, My (通讯作者)，Sichuan Agr Univ, Anim Genet Resources Explorat & Innovat Key Lab S, Chengdu 611130, Sichuan, Peoples R China.			Wos:000715543100001	10.1080/19490976.2021.1994835	identifying ways to deal with the challenges presented by aging is an urgent task, as we are facing an aging society. external factors such as diet, exercise and drug therapy have proven to be major elements in controlling healthy aging and prolonging life expectancy. more recently, the intestinal microbiota has also become a key factor in the anti-aging process. as the intestinal microbiota chan…	Du, Yj	Du, Yj;Effects Of Anti-Aging Interventions On Intestinal Microbiota	205
2021	20	The Association Between Intestinal Bacteria And Allergic Diseases-Cause Or Consequence?	Allergic Disorders;Gut Microbiome;Advanced Techniques;Therapeutic Interventions;Interactions	Human Gut Microbiome;Atopic-Dermatitis;Food Allergy;Early-Life;Mediterranean Diet;Antibiotic Use;Delivery Mode;Crispr-Cas;In-Utero;1St Year	Frontiers In Cellular And Infection Microbiology	Han, Pei;Gu, Jian-Qing;Li, Li-Sha;Wang, Xue-Yan;Wang, Hong-Tian;Wang, Yan;Chang, Christopher;Sun, Jin-Lyu	Capital Med Univ;Chinese Acad Med Sci;Joe Dimaggio Childrens Hosp;Chinese Acad Med Sci & Peking Union Med Coll;Univ Calif Davis	Peoples R China;Usa	Han, Pei;Gu, Jian-Qing;Li, Li-Sha;Wang, Xue-Yan;Wang, Hong-Tian;Wang, Yan;Chang, Christopher;Sun, Jin-Lyu	Immunology;Microbiology	Immunology;Microbiology	3	18	22	18	292	APR 15	National Natural Science Foundation Of China [81971515, 81973290];Cams Innovation Fund For Medical Sciences (Cifms) [2016-I2M-3-011, 2016-I2M-1-003];Beijing Key Laboratory Of Non Clinical Drug Metabolism And Pk/Pd Study (China) [Z141102004414062];National Megaproject For Innovative Drugs (China) [2018Zx09711001-002-002, 2018Zx09302015];Beijing Natural Sciences Fund Key Projects [7181007];Fundamen…	Sun, Jl (通讯作者)，Chinese Acad Med Sci & Peking Union Med Coll, Allergy Dept, Peking Union Med Coll Hosp, State Key Lab Complex Severe & Rare Dis, Beijing, Peoples R China;Wang, Y (通讯作者)，Chinese Acad Med Sci, Peking Union Med Coll, State Key Lab Bioact Subst & Funct Nat Med, Inst Mat Med, Beijing, Peoples R China;Chang, C (通讯作者)，Univ Calif Davis, Div Rheumatol Allergy & Clin Immunol, Davis, Ca 95616…			Wos:000645295500001	10.3389/Fcimb.2021.650893	the incidence of allergic disorders has been increasing over the past few decades, especially in industrialized countries. allergies can affect people of any age. the pathogenesis of allergic diseases is complex and involves genetic, epigenetic, and environmental factors, and the response to medication is very variable. for some patients, avoidance is the sole effective therapy, and only when the…	Han, P	Han, P;The Association Between Intestinal Bacteria And Allergic Diseases-Cause Or Consequence?	206
2021	6	In-Situ Assessment Of Olive Oil Adulteration With Soybean Oil Based On Thermogravimetric-Gas Chromatography/Mass Spectrometry Combined With Chemometrics	Tga-Gc;Ms;Olive Oil;Soybean Oil;Adulteration;Quantitative	Extra-Virgin Olive;Pressure Chemical-Ionization;Mediterranean Diet;Vegetable-Oils;Hazelnut Oil;Fatty-Acids;Useful Tool;Authentication;Spectroscopy;Oxidation	Food Control	Zhou, Xia;Zhang, Qinghe;Chen, Xiaoting;Li, Xiuqin;Han, Chaonan	Qiqihar Med Univ;Natl Inst Metrol	Peoples R China	Zhou, Xia;Zhang, Qinghe;Chen, Xiaoting;Li, Xiuqin;Han, Chaonan	Food Science & Technology	Food Science & Technology	8	45	6	45	41	DEC	Fundamental Research Funds For The Central Public-Interest Scientific Institution [Akyzd 1906-2]	Zhang, Qh (通讯作者)，Natl Inst Metrol, Div Chem Metrol, Beijing 100029, Peoples R China.			Wos:000684867800013	10.1016/J.Foodcont.2021.108251	the feasibility of thermogravimetric-gas chromatography/mass spectrometry (tga-gc/ms) combined with chemometrics for qualitative and quantitative determination of adulteration of olive oil with soybean oil was described. discriminative separation between the two groups of oil samples could be seen from the principal component analysis (pca). for quantitative evaluation, olive oils and mixtures wi…	Zhou, X	Zhou, X;In-Situ Assessment Of Olive Oil Adulteration With Soybean Oil Based On Thermogravimetric-Gas Chromatography/Mass Spectrometry Combined With Chemometrics	207
2023	1	Effectiveness Of Targeting The Nlrp3 Inflammasome By Using Natural Polyphenols: A Systematic Review Of Implications On Health Effects	Polyphenols;Food Components;Nlrp3 Inflammasome;Inflammation;Metabolic Disorders	Crystal-Induced Inflammation;Nf-Kappa-B;Dietary Polyphenols;Oxidative Stress;Transcription Factor;Promoting Mitophagy;Mediterranean Diet;Activation;Resveratrol;Acid	Food Research International	Wang, Taotao;Xu, Hong;Dong, Ruixia;Wu, Shanshan;Guo, Yuanxin;Wang, Dongxu	Jiangsu Univ;Jinling Inst Technol;Zhejiang Univ;Jiangsu Univ Sci & Technol	Peoples R China	Wang, Taotao;Xu, Hong;Dong, Ruixia;Wu, Shanshan;Guo, Yuanxin;Wang, Dongxu	Food Science & Technology	Food Science & Technology	12	12	1	12	259	MAR	Natural Science Foundation Of Jiangsu Province [Bk20210881]	Guo, Yx;Wang, Dx (通讯作者)，Jiangsu Univ Sci & Technol, Sch Grain Sci & Technol, Zhenjiang 212100, Peoples R China.			Wos:000963442900001	10.1016/J.Foodres.2023.112567	globally, inflammation and metabolic disorders pose serious public health problems and are major health concerns. it has been shown that natural polyphenols are effective in the treatment of metabolic diseases, including anti-inflammation, anti-diabetes, anti-obesity, neuron-protection, and cardio-protection. nlrp3 inflammasome, which are multiprotein complexes located within the cytosol, play an…	Wang, Tt	Wang, Tt;Effectiveness Of Targeting The Nlrp3 Inflammasome By Using Natural Polyphenols: A Systematic Review Of Implications On Health Effects	208
2023	1	Hydroxytyrosol Ameliorates Lps-Induced Acute Liver Injury (Ali) In Mice By Modulating The Balance Between M1/M2 Phenotype Macrophage And Inhibiting Tlr4/Nf-?B Activation	Hydroxytyrosol;Anti-Inflammatory Effect;Acute Liver Injury;M1;M2 Macrophage Polarization;Tlr4;Nf-?B	Polarization;Population;Cells	Journal Of Functional Foods	Miao, Fujun;Geng, Shuxiang;Ning, Delu	Yunnan Acad Forestry & Grassland	Peoples R China	Miao, Fujun;Geng, Shuxiang;Ning, Delu	Food Science & Technology;Nutrition & Dietetics	Food Science & Technology;Nutrition & Dietetics	4	4	1	4	37	MAR	Science And Technology Major Program Of Yunnan Province [202202Ae090006];Science And Technology Innovation Subsidy Project Of Yunnan Forestry And Grassland Administration [K202222022];Innovation Guidance And Science And Technology Enterprise Cultivation Program Of Yunnan Science And Technology Department [202204Bi090008]	Miao, Fj (通讯作者)，Yunnan Acad Forestry & Grassland, Kunming 650204, Peoples R China.			Wos:000951479500001	10.1016/J.Jff.2023.105455	olive oil and olive leaves are essential components of the mediterranean diet with well-established antioxidant and anti-inflammatory properties attributed to their high content of phenolic compounds, especially hydrox-ytyrosol (ht). herein, we investigated whether ht exerts an anti-inflammatory effect on lps-induced acute liver injury (ali) in mice. our data showed that ht ameliorated lps-induce…	Miao, Fj	Miao, Fj;Hydroxytyrosol Ameliorates Lps-Induced Acute Liver Injury (Ali) In Mice By Modulating The Balance Between M1/M2 Phenotype Macrophage And Inhibiting Tlr4/Nf-?B Activation	209
2021	14	In Pursuit Of Healthy Aging: Effects Of Nutrition On Brain Function	Aging;Cognition;Macronutrients;Microbiota-Gut-Brain Axis;Micronutrients;Neurodegeneration;Nutrition	Polyunsaturated Fatty-Acids;Mild Cognitive Impairment;Oxidative Dna-Damage;Gut-Brain;Alzheimers-Disease;Vitamin-D;Mediterranean Diet;Nervous-System;Older-Adults;Double-Blind	International Journal Of Molecular Sciences	Melzer, Thayza Martins;Manosso, Luana Meller;Yau, Suk-Yu;Gil-Mohapel, Joana;Brocardo, Patricia S	Univ British Columbia;Univ Southern Santa Catarina;Univ Fed Santa Catarina;Hong Kong Polytech Univ;Univ Victoria	Brazil;Canada;Peoples R China	Melzer, Thayza Martins;Manosso, Luana Meller;Yau, Suk-Yu;Gil-Mohapel, Joana;Brocardo, Patricia S	Biochemistry & Molecular Biology;Chemistry, Multidisciplinary	Biochemistry & Molecular Biology;Chemistry	8	30	14	30	311	MAY	Open Research Fund Of State Key Laboratory Of Brain And Cognition, University Of Hong Kong;Hong Kong Research Grant Council General Research Fund [15100018]	Brocardo, Ps (通讯作者)，Univ Fed Santa Catarina, Neurosci Grad Program, Br-88040900 Florianopolis, Sc, Brazil;Yau, Sy (通讯作者)，Hong Kong Polytech Univ, Dept Rehabil Sci, Hung Hom, Hong Kong, Peoples R China.			Wos:000650395700001	10.3390/Ijms22095026	consuming a balanced, nutritious diet is important for maintaining health, especially as individuals age. several studies suggest that consuming a diet rich in antioxidants and anti-inflammatory components such as those found in fruits, nuts, vegetables, and fish may reduce age-related cognitive decline and the risk of developing various neurodegenerative diseases. numerous studies have been publ…	Melzer, Tm	Melzer, Tm;In Pursuit Of Healthy Aging: Effects Of Nutrition On Brain Function	210
2016	54	Diet, Lifestyle And Cognitive Function In Old Chinese Adults	Diet;Lifestyle;Cognition;The Old Adults	Physical-Activity;Mediterranean Diet;Association;Impairment;Brain;Pattern;Metaanalysis;Exercise;Efficacy;Decline	Archives Of Gerontology And Geriatrics	Dong, Li;Xiao, Rong;Cai, Can;Xu, Zhuoyuan;Wang, Sisi;Pan, Lulu;Yuan, Linhong	Capital Med Univ	Peoples R China	Dong, Li;Xiao, Rong;Cai, Can;Xu, Zhuoyuan;Wang, Sisi;Pan, Lulu;Yuan, Linhong	Geriatrics & Gerontology	Geriatrics & Gerontology	1	53	59	53	35	MAR-APR	National Natural Science Foundation Of China [81273071];Importation And Development Of High-Caliber Talents Project Of Beijing Municipal Institutions [Cittcd201304188];Scientific Research Common Program Of Beijing Municipal Commission Of Education [Km201310025011]	Yuan, Lh (通讯作者)，10 Xitoutiao, Beijing 100069, Peoples R China.			Wos:000368014500005	10.1016/J.Archger.2015.12.003	background: the relationship between diet, lifestyle and cognition of old adults has been indicated in several population-based studies. however, the conclusions derived from these studies are inconsistent. methods: a cross-sectional study was carried out in 894 old chinese adults aged 50 and above. cognitive function of the participants was measured by using montreal cognitive assessment (moca) …	Dong, L	Dong, L;Diet, Lifestyle And Cognitive Function In Old Chinese Adults	211
2023	0	Using Inflammatory Biological Age To Evaluate The Preventing Aging Effect Of A Polyphenol-Probiotic-Enhanced Dietary Pattern In Adults Aged 50 Years And Older	Polyphenol-Probiotic-Enhanced Dietary Pattern;Gut Microbiota;Intestinal Metabolite;Inflammatory Biology Age;Metabolome	Low-Grade Inflammation;Mediterranean Diet;Gut Microbiome;Healthy-Adults;Mechanisms;Adherence;System	Journal Of Agricultural And Food Chemistry	Meng, Ning;Zhou, Yang;Zhang, Qinren;Yu, Xiaohan;Li, He;Liu, Yanxiang;Liu, Ming;Li, Quanyang	Acad Natl Food;Wangdingdi Hosp;Guangxi Univ	Peoples R China	Meng, Ning;Zhou, Yang;Zhang, Qinren;Yu, Xiaohan;Li, He;Liu, Yanxiang;Liu, Ming;Li, Quanyang	Agriculture, Multidisciplinary;Chemistry, Applied;Food Science & Technology	Agriculture;Chemistry;Food Science & Technology	15	15	0	15	55	APR 26	National Natural Science Foundation Of China [31871802];National Key Research And Development Program Of China [2021Yfd2100203]	Li, Qy (通讯作者)，Guangxi Univ, Coll Light Ind & Food Engn, Nanning 530004, Guangxi, Peoples R China;Liu, M (通讯作者)，Acad Natl Food, Strateg Reserv Adm, Beijing 100037, Peoples R China.			Wos:000972470100001	10.1021/Acs.Jafc.2C07241	a high-compliance dietary intervention was conducted for 2 weeks in adults aged 50 years and older to investigate the preventing aging effects of a polyphenol-probiotic-enhanced diet (p-diet) by using inflammatory biological age (iba). following the p-diet, levels of interleukin-6 (il-6), il-10, and c-reactive protein were reduced. these effects were accompanied by a significant increase in the r…	Meng, N	Meng, N;Using Inflammatory Biological Age To Evaluate The Preventing Aging Effect Of A Polyphenol-Probiotic-Enhanced Dietary Pattern In Adults Aged 50 Years And Older	212
2015	5	Optimization And Evaluation Of Foxtail Millet (Setaria Italica) Bran Oil By Supercritical Carbon Dioxide Extraction	Fatty Acids;Foxtail Millet Bran Oil;Physicochemical Properties;Phytosterols;Reponses Surface Methodology;Supercritical Carbon Dioxide Extraction	Wheat-Germ;Seed Oil;Mediterranean Diet;Antioxidant;Deacidification	Grasas Y Aceites	Pang, M;He, S J;Cao, L L;Jiang, S T	Hefei Univ Technol;Key Lab Agr Prod Proc Anhui Prov	Peoples R China	Pang, M;He, S J;Cao, L L;Jiang, S T	Chemistry, Applied;Food Science & Technology	Chemistry;Food Science & Technology	1	34	5	34	26	OCT-DEC	National Natural Science Foundation Of China [31371729]	Pang, M (通讯作者)，Hefei Univ Technol, Sch Biotechnol & Food Engn, Hefei 230009, Peoples R China.			Wos:000367545000012	10.3989/Gya.0239151	a box-behnken central composite design combined with the response surface methodology (rsm) was used to optimize the parameters of a supercritical fluid extraction (sfe) of foxtail millet bran oil (fmbo). results showed that a maximum oil yield of 7.97% was achieved under the optimal conditions with an extracting pressure of 30.03mpa, extracting temperature of 47.93 degrees c; and an extraction t…	Pang, M	Pang, M;Optimization And Evaluation Of Foxtail Millet (Setaria Italica) Bran Oil By Supercritical Carbon Dioxide Extraction	213
2021	10	The Anticancer Potential Of Maslinic Acid And Its Derivatives: A Review	Maslinic Acid;Tumor;Mechanism;Derivatives	Olea-Europaea-L.;Negative Breast-Cancer;Nf-Kappa-B;Pentacyclic Triterpenoids;Antiproliferative Activities;Bioactive Compound;Mediterranean Diet;Astilbe-Rivularis;Cell-Lines;In-Vitro	Drug Design Development And Therapy	Yu, Lei;Xie, Xiaofang;Cao, Xiaoyu;Chen, Junren;Chen, Guanru;Chen, Yan;Li, Gangmin;Qin, Junyuan;Peng, Fu;Peng, Cheng	Chengdu Univ Tradit Chinese Med;Sichuan Univ	Peoples R China	Yu, Lei;Xie, Xiaofang;Cao, Xiaoyu;Chen, Junren;Chen, Guanru;Chen, Yan;Li, Gangmin;Qin, Junyuan;Peng, Fu;Peng, Cheng	Chemistry, Medicinal;Pharmacology & Pharmacy	Pharmacology & Pharmacy	0	23	10	23	123	缺失字段	National Natural Science Foundation Of China: Study On The Property-Efficacy Relationship Of Traditional Chinese Medicine [81891012];National Natural Science Foundation Of China: Study On The Authenticity Of Traditional Chinese Medicine [81891010];Outstanding Talents Fund Of Double First-Class Initiative Construction Of Chengdu University Of Tcm [2020Xsgg001];Funds For The Central Universities [Y…	Peng, C (通讯作者)，Chengdu Univ Tradit Chinese Med, State Key Lab Southwestern Chinese Med Resources, Chengdu 611137, Peoples R China;Peng, F (通讯作者)，Sichuan Univ, Key Lab Drug Targeting & Drug Delivery Syst, Dept Pharmacol,West China Sch Pharm, Educ Minist,Sichuan Engn Lab Plant Sourced Drug, Chengdu 610041, Peoples R China;Peng, F (通讯作者)，Sichuan Univ, West China Sch Pharm, Sichuan Res Ctr Drug Preci…			Wos:000701920900001	10.2147/Dddt.S326328	cancer is still an insurmountable problem for humans and critically attacking human health. in recent years, natural products have gained increasing attention in the field of anti-tumor due to their extensive sources and minimal side effects. maslinic acid (ma), a pentacyclic triterpene acid mainly derived from the olive tree (olea europaea l.) has been confirmed to possess great anti-cancer effe…	Yu, L	Yu, L;The Anticancer Potential Of Maslinic Acid And Its Derivatives: A Review	214
2022	5	Identification Of Adulterated Extra Virgin Olive Oil By Colorimetric Sensor Array	Colorimetric Sensor Array;Extra Virgin Olive Oil;Adulteration;Linear Discriminant Analysis;Principal Component Analysis	Fatty-Acid-Composition;Mediterranean Diet;Predimed Trial;Discrimination;Prediction;Chicken;Nose	Food Analytical Methods	Huang, Lu;Wang, Mengyao;Liu, Haiying	Jiangnan Univ	Peoples R China	Huang, Lu;Wang, Mengyao;Liu, Haiying	Food Science & Technology	Food Science & Technology	10	38	5	38	31	MAR	Primary Research & Development Plan Of Jiangsu Province, China [Be2019331]	Liu, Hy (通讯作者)，Jiangnan Univ, State Key Lab Food Sci & Technol, Wuxi, Jiangsu, Peoples R China;Liu, Hy (通讯作者)，Jiangnan Univ, Sch Food Sci & Technol, Wuxi, Jiangsu, Peoples R China.			Wos:000713073900002	10.1007/S12161-021-02141-X	a method based on colorimetric sensor array (csa) was utilized to identify extra virgin olive oil (evoo) mixed with soybean oil and corn oil using the principle that volatile organic compounds (vocs) interact with chemically responsive dyes to cause color changes. the array was fabricated by dropping solutions of seven ph indicators and two metalloporphyrins on porous and hydrophobic polyvinylide…	Huang, L	Huang, L;Identification Of Adulterated Extra Virgin Olive Oil By Colorimetric Sensor Array	215
2023	3	Advancements In The Treatment Of Non-Alcoholic Fatty Liver Disease (Nafld)	Nonalcoholic Fatty Liver Disease;Non-Alcoholic Steatohepatitis;Diet;Exercise;Medical Treatment	Placebo-Controlled Trial;Randomized Controlled-Trial;Type-2 Diabetes-Mellitus;Hepatic Steatosis;Mediterranean Diet;Bariatric Surgery;Double-Blind;Ursodeoxycholic Acid;Obeticholic Acid;Statin Use	Frontiers In Endocrinology	Rong, Li;Zou, Junyan;Ran, Wei;Qi, Xiaohong;Chen, Yaokai;Cui, Hongjuan;Guo, Jinjun	Southwest Univ;Chongqing Med Univ;Baoshan Peoples Hosp Yunnan Prov	Peoples R China	Rong, Li;Zou, Junyan;Ran, Wei;Qi, Xiaohong;Chen, Yaokai;Cui, Hongjuan;Guo, Jinjun	Endocrinology & Metabolism	Endocrinology & Metabolism	31	32	3	32	181	JAN 16	Chongqing Medical Scientific Research Project (Joint Projectof Chongqing Health Commission And Science And Technology Bureau) [2022Gdrc019];Chongqing Natural Science Foundation [Cstb2022Nscq-Msx1257, Cstc2019Jcyj-Msxmx0752, Cstc2018Jcyj-Ax0006]	Guo, Jj (通讯作者)，Chongqing Med Univ, Bishan Hosp, Dept Gastroenterol, Chongqing, Peoples R China.			Wos:000921524600001	10.3389/Fendo.2022.1087260	non-alcoholic fatty liver disease (nafld) is a series of diseases, involving excessive lipid deposition in the liver and is often accompanied by obesity, diabetes, dyslipidemia, abnormal blood pressure, and other metabolic disorders. in order to more accurately reflect its pathogenesis, an international consensus renamed nafld in 2020 as metabolic (dysfunction) associated with fatty liver disease…	Rong, L	Rong, L;Advancements In The Treatment Of Non-Alcoholic Fatty Liver Disease (Nafld)	216
2017	5	Dietary Patterns And The Risk Of Rhinitis In Primary School Children: A Prospective Cohort Study	缺失字段	Allergic Rhinitis;Mediterranean Diet;Respiratory Symptoms;Food Allergy;Asthma;Prevalence;Childhood;Schoolchildren;Sensitization;Association	Scientific Reports	Liu, Xudong;Wong, Claudie Chiu-Yi;Yu, Ignatius T S;Zhang, Zilong;Tan, Lixing;Lau, Arthur P S;Lee, Albert;Yeoh, Eng Kiong;Lao, Xiang Qian	Hong Kong Occupat & Environm Hlth Acad;Hong Kong Univ Sci & Technol;Chinese Univ Hong Kong	Peoples R China	Liu, Xudong;Wong, Claudie Chiu-Yi;Yu, Ignatius T S;Zhang, Zilong;Tan, Lixing;Lau, Arthur P S;Lee, Albert;Yeoh, Eng Kiong;Lao, Xiang Qian	Multidisciplinary Sciences	Science & Technology - Other Topics	0	12	6	12	64	MAR 15	Health Medical Research Fund [11121101];Hong Kong General Research Fund [Cu11688]	Lao, Xq (通讯作者)，Chinese Univ Hong Kong, Jc Sch Publ Hlth & Primary Care, Hong Kong, Hong Kong, Peoples R China.			Wos:000396342900001	10.1038/Srep44610	this study was to investigate the association between dietary patterns and rhinitis in primary school children. 1,599 students without rhinitis at baseline survey were selected from a primary school children cohort. information on food consumption, respiratory symptoms, and confounders was collected using questionnaires. dietary patterns were defined using principal component analysis. logistic r…	Liu, Xd	Liu, Xd;Dietary Patterns And The Risk Of Rhinitis In Primary School Children: A Prospective Cohort Study	217
2022	2	Effect Of Weight Loss On Erectile Function In Men With Overweight Or Obesity: A Meta-Analysis Of Randomised Controlled Trials	Erectile Dysfunction;Obesity;Overweight;Weight Loss	Quality-Of-Life;Urinary-Tract Symptoms;Low-Energy Diet;Sexual Function;Endothelial Function;Mediterranean Diet;Style Changes;Fat Diet;Dysfunction;Testosterone	Andrologia	Li, Hao;Xu, Wenchao;Wang, Tao;Wang, Shaogang;Liu, Jihhong;Jiang, Hongyang	Huazhong Univ Sci & Technol	Peoples R China	Li, Hao;Xu, Wenchao;Wang, Tao;Wang, Shaogang;Liu, Jihhong;Jiang, Hongyang	Andrology	Endocrinology & Metabolism	0	8	2	8	33	FEB	National Natural Science Foundation Of China [82001536]	Liu, Jh;Jiang, Hy (通讯作者)，Huazhong Univ Sci & Technol, Tongji Hosp, Tongji Med Coll, Jiefang Ave 1095, Wuhan 430030, Peoples R China.			Wos:000706833300001	10.1111/And.14250	obesity and overweight are independent risk factors of erectile dysfunction (ed). it is controversial whether weight loss can improve erectile function. we thereby performed this meta-analysis to clarify the therapeutic effect of weight loss on erectile function in overweight or obese men. literature search was conducted on databases including cochrane library, embase, web of science and pubmed t…	Li, H	Li, H;Effect Of Weight Loss On Erectile Function In Men With Overweight Or Obesity: A Meta-Analysis Of Randomised Controlled Trials	218
2021	4	Environmental Exposure During Pregnancy And The Risk Of Childhood Allergic Diseases	Allergic Diseases;Children;Environment;Pregnancy	Respiratory-Tract Infections;Prenatal Exposure;Bisphenol-A;Polyfluoroalkyl Substances;Polychlorinated-Biphenyls;Mediterranean Diet;Atopic-Dermatitis;Offspring Asthma;Maternal Stress;Air-Pollution	World Journal Of Pediatrics	Zhang, Ming-Zhi;Chu, Shan-Shan;Xia, Yan-Kai;Wang, Dan-Dan;Wang, Xu	Nanjing Med Univ	Peoples R China	Zhang, Ming-Zhi;Chu, Shan-Shan;Xia, Yan-Kai;Wang, Dan-Dan;Wang, Xu	Pediatrics	Pediatrics	3	26	5	26	79	OCT	缺	Wang, X (通讯作者)，Nanjing Med Univ, Dept Endocrinol, Childrens Hosp, 72 Guangzhou Rd, Nanjing 210008, Peoples R China.			Wos:000692093200002	10.1007/S12519-021-00448-7	background allergic diseases are one of the most common and important diseases that can exert hazardous effects on children's health. the prevalence of allergic diseases in childhood is gradually increasing all over the world in recent decades. known causes of these diseases include anomalous immune responses and allergic inflammatory reactions, but the causes of allergic diseases in childhood ar…	Zhang, Mz	Zhang, Mz;Environmental Exposure During Pregnancy And The Risk Of Childhood Allergic Diseases	219
2023	2	Glucose Metabolic Reprogramming And Its Therapeutic Potential In Obesity-Associated Endometrial Cancer	Endometrial Cancer;Metabolic Syndrome;Glucose Metabolic Reprogramming;Glycolysis;Mitochondria	Cell-Proliferation;Insulin-Resistance;Mediterranean Diet;Postmenopausal Women;Predicting Survival;Diabetes-Mellitus;Bariatric Surgery;Ketogenic Diet;Risk;Glycolysis	Journal Of Translational Medicine	Huang, Pengzhu;Fan, Xiangqin;Yu, Hongfei;Zhang, Kaiwen;Li, Huanrong;Wang, Yingmei;Xue, Fengxia	Tianjin Med Univ	Peoples R China	Huang, Pengzhu;Fan, Xiangqin;Yu, Hongfei;Zhang, Kaiwen;Li, Huanrong;Wang, Yingmei;Xue, Fengxia	Medicine, Research & Experimental	Research & Experimental Medicine	3	3	2	3	154	FEB 7	缺	Wang, Ym;Xue, Fx (通讯作者)，Tianjin Med Univ, Gen Hosp, Dept Obstet & Gynecol, 154 Anshan Rd, Tianjin 300052, Peoples R China;Wang, Ym;Xue, Fx (通讯作者)，Tianjin Med Univ, Gen Hosp, Tianjin Key Lab Female Reprod Hlth & Eugenics, Tianjin, Peoples R China.			Wos:000935146600004	10.1186/S12967-022-03851-4	endometrial cancer (ec) is a common gynecological cancer that endangers women health. although substantial progresses of ec management have been achieved in recent years, the incidence of ec still remains high. obesity has been a common phenomenon worldwide that increases the risk of ec. however, the mechanism associating obesity and ec has not been fully understood. metabolic reprogramming as a …	Huang, Pz	Huang, Pz;Glucose Metabolic Reprogramming And Its Therapeutic Potential In Obesity-Associated Endometrial Cancer	220
2019	2	The Association Between Eating Green Vegetables Every Day And Mild Cognitive Impairment: A Community-Based Cross-Sectional Study In Shanghai	Elderly;Chinese;Dietetic Association;Green Vegetables;Cognitive Impairment	Mediterranean Diet;Disease Risk;Dementia;Performance;Decline;Health;Fruit	Neuropsychiatric Disease And Treatment	Li, Wei;Sun, Lin;Yue, Ling;Li, Guanjun;Xiao, Shifu	Shanghai Jiao Tong Univ	Peoples R China	Li, Wei;Sun, Lin;Yue, Ling;Li, Guanjun;Xiao, Shifu	Clinical Neurology;Psychiatry	Neurosciences & Neurology;Psychiatry	1	7	3	7	26	缺失字段	Shanghai Jiao Tong University Technological Innovation Special Fund [Yg2016Ms38];Shanghai Mental Health Center Clinical Research Center [Crc2017Zd02]	Li, Gj;Xiao, Sf (通讯作者)，Shanghai Jiao Tong Univ, Shanghai Mental Hlth Ctr, Dept Geriatr Psychiat, Sch Med, Shanghai, Peoples R China.			Wos:000496827600001	10.2147/Ndt.S221074	background: emerging evidence has suggested that green vegetables may prevent cognitive decline. methods: we examined the cross-sectional association between green vegetables intake and mild cognitive impairment (mci) using data from 525 participants aged 55 years and above from the china longitudinal aging study (clas) in shanghai. results: compared with participants who did not eat green vegeta…	Li, W	Li, W;The Association Between Eating Green Vegetables Every Day And Mild Cognitive Impairment: A Community-Based Cross-Sectional Study In Shanghai	221
2023	1	Intestinal Barrier Function In The Pathogenesis Of Nonalcoholic Fatty Liver Disease	Nonalcoholic Fatty Liver Disease;Intestinal Barrier;Intestinal Barrier Permeability;Gut-Liver Axis	Junctional Adhesion Molecule;Gut-Vascular Barrier;Mediterranean Diet;Hepatic Steatosis;Permeability;Acid;Microbiome;Steatohepatitis;Mechanisms;Expression	Journal Of Clinical And Translational Hepatology	Liu, Lu;Yin, Minyue;Gao, Jingwen;Yu, Chenyan;Lin, Jiaxi;Wu, Airong;Zhu, Jinzhou;Xu, Chunfang;Liu, Xiaolin	Soochow Univ	Peoples R China	Liu, Lu;Yin, Minyue;Gao, Jingwen;Yu, Chenyan;Lin, Jiaxi;Wu, Airong;Zhu, Jinzhou;Xu, Chunfang;Liu, Xiaolin	Gastroenterology & Hepatology	Gastroenterology & Hepatology	9	12	1	12	109	MAR-APR	National Natural Science Foundation Of China [81900508];Natural Science Foundation Of Jiangsu Province [Bk20190172];Livelihood Science And Technology Foundation Of Suzhou [Sky2021038]	Xu, Cf;Liu, Xl (通讯作者)，Soochow Univ, Dept Gastroenterol, Affiliated Hosp 1, 188 Shizi St, Suzhou 215006, Jiangsu, Peoples R China.			Wos:000856124900001	10.14218/Jcth.2022.00089	nonalcoholic fatty liver disease (nafld) is the most common chronic liver disease worldwide. the mechanisms involved in nafld onset are complicated and multifactorial. recent literature has indicated that altered intestinal barrier function is related to the occurrence and progression of liver disease. the intestinal barrier is important for absorbing nutrients and electrolytes and for defending …	Liu, L	Liu, L;Intestinal Barrier Function In The Pathogenesis Of Nonalcoholic Fatty Liver Disease	222
2018	24	Therapeutic Lifestyle Changes Improve Hdl Function By Inhibiting Myeloperoxidase-Mediated Oxidation In Patients With Metabolic Syndrome	缺失字段	High-Density-Lipoprotein;Cholesterol Efflux Capacity;Weight-Loss;Diet;Exercise;Inflammation;Stress;Plasma;Intervention;Framingham	Diabetes Care	Mathew, Anna V;Li, Lei;Byun, Jaeman;Guo, Yanhong;Michailidis, George;Jaiswal, Mamta;Chen, Y Eugene;Pop-Busui, Rodica;Pennathur, Subramaniam	Univ Michigan;Peking Univ;Univ Florida	Peoples R China;Usa	Mathew, Anna V;Li, Lei;Byun, Jaeman;Guo, Yanhong;Michailidis, George;Jaiswal, Mamta;Chen, Y Eugene;Pop-Busui, Rodica;Pennathur, Subramaniam	Endocrinology & Metabolism	Endocrinology & Metabolism	0	11	24	11	31	NOV	National Institute Of Diabetes And Digestive And Kidney Diseases, National Institutes Of Health [P30-Dk-081943, P30-Dk-089503];National Heart, Lung, And Blood Institute, National Institutes Of Health [K08-Hl-130944, R01-Hl-129778]	Pennathur, S (通讯作者)，Univ Michigan, Dept Internal Med, Div Nephrol, Ann Arbor, Mi 48109 Usa;Pennathur, S (通讯作者)，Univ Michigan, Dept Mol & Integrat Physiol, Ann Arbor, Mi 48109 Usa.			Wos:000447831700025	10.2337/Dc18-0049	objectivephagocyte-derived myeloperoxidase (mpo) and proinflammatory hdl are associated with metabolic syndrome (mets) and increased cardiovascular disease risk. therapeutic lifestyle changes (tlcs), such as a mediterranean diet and exercise, decrease this risk. however, the link among tlcs, hdl, and mpo-mediated oxidative stress remains unclear.research design and methodsin this study, we charac…	Mathew, Av	Mathew, Av;Therapeutic Lifestyle Changes Improve Hdl Function By Inhibiting Myeloperoxidase-Mediated Oxidation In Patients With Metabolic Syndrome	223
2019	19	Association Of Whole Grain, Refined Grain, And Cereal Consumption With Gastric Cancer Risk: A Meta-Analysis Of Observational Studies	Cereal;Gastric Cancer;Meta-Analysis;Refined Grain;Whole Grain	Stomach-Cancer;Dietary Fiber;Mediterranean Diet;Colorectal-Cancer;Reduces Risk;Mortality;Patterns;Adenocarcinoma;Esophagus;Nutrition	Food Science & Nutrition	Xu, Yujie;Yang, Jie;Du, Liang;Li, Ka;Zhou, Yong	Chinese Evidence Based Med Cochrane Ctr;Sichuan Univ	Peoples R China	Xu, Yujie;Yang, Jie;Du, Liang;Li, Ka;Zhou, Yong	Food Science & Technology	Food Science & Technology	1	26	21	26	62	JAN	Chinese Medical Board Grant On Evidencebased Medicine [98-680];National Nature Science Foundation Of China [30901427];Sichuan Provincial Science And Technology Support Project [2018Sz0226]	Li, K (通讯作者)，Sichuan Univ, Dept Nursing, West China Hosp, Chengdu, Sichuan, Peoples R China;Zhou, Y (通讯作者)，Sichuan Univ, Dept Gastrointestinal Surg, West China Hosp, Chengdu, Sichuan, Peoples R China.			Wos:000456707000026	10.1002/Fsn3.878	many studies have analyzed the relationship between cereal, whole, or refined grain and the risk of gastric cancer (gc) and have yielded mixed results. therefore, we performed a meta-analysis of observational studies to summarize the available evidence on this topic. databases such as pubmed, embase, web of science, medline, and the cochrane library were searched for studies focusing on these ass…	Xu, Yj	Xu, Yj;Association Of Whole Grain, Refined Grain, And Cereal Consumption With Gastric Cancer Risk: A Meta-Analysis Of Observational Studies	224
2009	35	Tentative Characterization Of Novel Phenolic Compounds In Extra Virgin Olive Oils By Rapid-Resolution Liquid Chromatography Coupled With Mass Spectrometry	Extra Virgin Olive Oils;Phenolic Compounds;Rapid-Resolution Liquid Chromatography;Mass Spectrometry	Time-Of-Flight;Solid-Phase Extraction;Mediterranean Diet;Oleuropein Aglycon;Identification;Polyphenols;Expression;Separation;Trial;Risk	Journal Of Agricultural And Food Chemistry	Fu, Shaoping;Segura-Carretero, Antonio;Arraez-Roman, David;Menendez, Javier A;De La Torre, A;Fernandez-Gutierrez, Alberto	Univ Granada;Dalian Polytech Univ;Dr Josep Trueta Univ Hosp Girona	Spain;Peoples R China	Fu, Shaoping;Segura-Carretero, Antonio;Arraez-Roman, David;Menendez, Javier A;De La Torre, A;Fernandez-Gutierrez, Alberto	Agriculture, Multidisciplinary;Chemistry, Applied;Food Science & Technology	Agriculture;Chemistry;Food Science & Technology	1	40	36	40	34	DEC 9	缺	Segura-Carretero, A (通讯作者)，Univ Granada, Dept Analyt Chem, Fac Sci, E-18071 Granada, Spain.			Wos:000272188300013	10.1021/Jf901590N	rapid-resolution liquid chromatography (rrlc) coupled with electrospray time-of-flight mass spectrometry (esi-tof-ms) and electrospray ion-trap multiple mass spectrometry (esi-it-msn) has been applied to separate and characterize the phenolic compounds in five spanish extra virgin olive oils. the phenolic compounds were characterized on the basis of accurate mass data according to studies by tof-…	Fu, Sp	Fu, Sp;Tentative Characterization Of Novel Phenolic Compounds In Extra Virgin Olive Oils By Rapid-Resolution Liquid Chromatography Coupled With Mass Spectrometry	225
2018	47	Oxidative Stress And Atrial Fibrillation: An Update	Antioxidants;Atrial Fibrillation;Atrial Remodelling;Oxidative Stress;Reactive Oxygen Species	Gamma-Glutamyl-Transferase;N-Acetyl Cysteine;Serum Uric-Acid;Cardiac-Surgery;Antioxidant Therapy;Mediterranean Diet;Early Recurrence;Mitochondrial Dysfunction;Electrical Cardioversion;Sodium-Nitroprusside	Free Radical Research	Korantzopoulos, Panagiotis;Letsas, Konstantinos;Fragakis, Nikolaos;Tse, Gary;Liu, Tong	Aristotle Univ Thessaloniki;Tianjin Med Univ;Chinese Univ Hong Kong;Univ Ioannina;Evangelismos Gen Hosp Athens	Greece;Peoples R China	Korantzopoulos, Panagiotis;Letsas, Konstantinos;Fragakis, Nikolaos;Tse, Gary;Liu, Tong	Biochemistry & Molecular Biology	Biochemistry & Molecular Biology	1	11	49	11	119	DEC 2	National Natural Science Foundation Of China [81570298, 81270245];Tianjin Natural Science Foundation [16Jczdjc34900]	Korantzopoulos, P (通讯作者)，Univ Ioannina, Dept Cardiol 1, Sch Med, Ioannina, Greece;Liu, T (通讯作者)，Tianjin Med Univ, Hosp 2, Tianjin Inst Cardiol, Dept Cardiol, Tianjin, Peoples R China.			Wos:000457432500002	10.1080/10715762.2018.1500696	atrial remodelling involves electrophysiological and structural abnormalities that promote the development and perpetuation of atrial fibrillation. experimental and clinical data indicate that oxidative stress is implicated in the pathophysiology of atrial remodelling. the mechanistic links between atrial remodelling and oxidative stress are complex with several underlying diseases and conditions…	Korantzopoulos, P	Korantzopoulos, P;Oxidative Stress And Atrial Fibrillation: An Update	226
2019	27	Dietary Habits And Cognitive Impairment Risk Among Oldest-Old Chinese	Cognitive Impairment;Dietary Habit;Oldest-Old Chinese;Survival Analysis	Vegetable Consumption;Mediterranean Diet;Heart-Disease;Decline;Dementia;Fruit;Sugar;Association;Prevention;Mortality	Journals Of Gerontology Series B-Psychological Sciences And Social Sciences	An, Ruopeng;Liu, Gordon;Khan, Naiman;Yan, Hai;Wang, Youfa	Suny Buffalo;Univ Illinois;Peking Univ	Peoples R China;Usa	An, Ruopeng;Liu, Gordon;Khan, Naiman;Yan, Hai;Wang, Youfa	Geriatrics & Gerontology;Gerontology;Psychology;Psychology, Multidisciplinary	Geriatrics & Gerontology;Psychology	1	41	28	41	57	MAR	China Center For Health Economic Research, National School Of Development, Peking University, China	An, Rp (通讯作者)，Univ Illinois, Dept Kinesiol & Community Hlth, Coll Appl Hlth Sci, 1206 South 4Th St, Champaign, Il 61820 Usa.			Wos:000462605800011	10.1093/Geronb/Gbw170	objectives this study examined the longitudinal relationship between dietary habits and cognitive impairment among the oldest-old chinese. method cognitively intact adults aged 80 or older (n = 4,749) came from the chinese longitudinal healthy longevity survey. cognitive impairment was assessed by mini-mental state examination. cox regressions were performed to examine the relationship between di…	An, Rp	An, Rp;Dietary Habits And Cognitive Impairment Risk Among Oldest-Old Chinese	227
2015	19	Nut Consumption And Risk Of Stroke	Nut;Stroke;Prospective Studies	Blood-Pressure;Mediterranean Diet;Protein-Intake;Heart-Disease;Metaanalysis;Prevention;Supplementation;Potassium;Men	European Journal Of Epidemiology	Zhang, Zhizhong;Xu, Gelin;Wei, Yongyue;Zhu, Wusheng;Liu, Xinfeng	Harvard Univ;Nanjing Univ	Peoples R China;Usa	Zhang, Zhizhong;Xu, Gelin;Wei, Yongyue;Zhu, Wusheng;Liu, Xinfeng	Public, Environmental & Occupational Health	Public, Environmental & Occupational Health	0	7	19	7	33	MAR	缺	Liu, Xf (通讯作者)，Nanjing Univ, Sch Med, Jinling Hosp, Dept Neurol, 305 East Zhongshan Rd, Nanjing 210002, Jiangsu, Peoples R China.			Wos:000351606300002	10.1007/S10654-015-9999-3	nut consumption has been inconsistently associated with risk of stroke. our aim was to carry out a meta-analysis of prospective studies to assess the relation between nut consumption and stroke risk and mortality. pertinent studies were identified by a search of pubmed and embase through june 2014 and by reviewing the references of retrieved articles. prospective cohort studies that reported rela…	Zhang, Zz	Zhang, Zz;Nut Consumption And Risk Of Stroke	228
2023	0	The Role Of Lifestyle Factors In Cognitive Health And Dementia In Oldest-Old: A Systematic Review	Cognitive Function;Oldest-Old;Lifestyle;Diet;Physical Exercise;Leisure Activity	Physical-Activity;Dietary Patterns;Leisure Activities;Alcohol-Consumption;Alzheimers-Disease;Mediterranean Diet;Tea Consumption;Risk;Impairment;Association	Neuroscience And Biobehavioral Reviews	Ye, Kaisy Xinhong;Sun, Lina;Wang, Lingyan;Khoo, Anderson Li Yang;Lim, Kai Xuan;Lu, Guohua;Yu, Lirong;Li, Changjiang;Maier, Andrea Britta;Feng, Lei	Vrije Univ Amsterdam;Natl Univ Singapore;Weifang Med Univ;Natl Univ Hlth Syst	Singapore;Netherlands;Peoples R China	Ye, Kaisy Xinhong;Sun, Lina;Wang, Lingyan;Khoo, Anderson Li Yang;Lim, Kai Xuan;Lu, Guohua;Yu, Lirong;Li, Changjiang;Maier, Andrea Britta;Feng, Lei	Behavioral Sciences;Neurosciences	Behavioral Sciences;Neurosciences & Neurology	3	3	0	3	87	SEP	缺	Sun, La (通讯作者)，Weifang Med Univ, Weifang, Peoples R China;Feng, L (通讯作者)，Natl Univ Singapore, Yong Loo Lin Sch Med, Singapore, Singapore.			Wos:001028051400001	10.1016/J.Neubiorev.2023.105286	oldest-old is the fastest growing segment of society. a substantial number of these individuals are cognitively impaired or demented. given the lack of a cure, attention is directed to lifestyle interventions that could help alleviate the stress in patients, their families, and society. the aim of this review was to identify lifestyle factors with important roles in dementia prevention in oldest-…	Ye, Kx	Ye, Kx;The Role Of Lifestyle Factors In Cognitive Health And Dementia In Oldest-Old: A Systematic Review	229
2020	7	Covid-19 And Dietary Socioecology: Risk Minimisation	Innate Immunity;Food Systems;Phytonutrients;Food Biodiversity;Nutritional Biology;Econutrition	Mediterranean Diet;Innate Immunity;Food Security;Health;Mortality;Butyrate;Inflammation;Nutrition;Coronavirus;Sustainability	Asia Pacific Journal Of Clinical Nutrition	Watanabe, Shaw;Wahlqvist, Mark L	Life Sci Promoting Assoc;Natl Def Med Ctr;Natl Hlth Res Inst;China Med Univ;Monash Univ;Qingdao Univ	Australia;Japan;Taiwan;Peoples R China	Watanabe, Shaw;Wahlqvist, Mark L	Nutrition & Dietetics	Nutrition & Dietetics	0	19	7	19	171	JUL	缺	Wahlqvist, Ml (通讯作者)，35 Keyan Rd, Zhunan 35053, Miaoli County, Taiwan.			Wos:000551650600001	10.6133/Apjcn.202007_29(2).0001	pandemics have shaped humanity over and over again, but the coronavirus outbreak of 2019-2020 is in a world at the tipping point of catastrophic climate change. its origins and distinction derive from over-population with inequity and an industrial revolution since the 17th century which has exploited fossil fuels as a globalised energy source, a period now described as the anthropocene. asymptot…	Watanabe, S	Watanabe, S;Covid-19 And Dietary Socioecology: Risk Minimisation	230
2020	5	Effects Of Resistant Starch On The Indicators Of Glucose Regulation In Persons Diagnosed With Type 2 Diabetes And Those At Risk: A Meta-Analysis	缺失字段	Insulin Sensitivity;Dietary Fiber;Mediterranean Diet;Oxidative Stress;Blood-Glucose;Women;Tolerance;Lipids;Rice;Size	Journal Of Food Processing And Preservation	Wang, Haiou;Qiu, Bin;Xu, Tongcheng;Zong, Aizhen;Liu, Lina;Xiao, Junxia	Minist Agr & Rural Affairs;Qingdao Agr Univ;Shandong Acad Agr Sci;Key Lab Agroprod Proc Technol Shandong Prov;Shandong Engn Res Ctr Food Special Med Purpose	Peoples R China	Wang, Haiou;Qiu, Bin;Xu, Tongcheng;Zong, Aizhen;Liu, Lina;Xiao, Junxia	Food Science & Technology	Food Science & Technology	1	17	5	17	55	AUG	National Key Rd Project [2019Yfd100270403, 2018Yfd0400600];Key R&D Project Of Shandong Province [2017Yysp016];Agricultural Scientific And Technological Innovation Project Of Shandong Academy Of Agricultural Sciences [Cxgc2016B16];Open Project Program Of China-Canada Joint Lab Of Food Nutrition And Health, Beijing Technology And Business University (Btbu)	Xiao, Jx (通讯作者)，Qingdao Agr Univ, Coll Food Sci & Engn, Qingdao 266000, Peoples R China.			Wos:000541590000001	10.1111/Jfpp.14594	resistant starch (rs) has significant effects on patients with type 2 diabetes (t2dm), but there are no published studies of its effect on persons at risk for t2dm. randomized controlled trials were searched using the pubmed, embase, and cochrane library databases. this meta-analysis compared the regulatory effects of the rs and placebo dietary interventions on fasting plasma glucose (fpg), fasti…	Wang, Ho	Wang, Ho;Effects Of Resistant Starch On The Indicators Of Glucose Regulation In Persons Diagnosed With Type 2 Diabetes And Those At Risk: A Meta-Analysis	231
2021	19	The Therapeutic Effects And Mechanisms Of Salidroside On Cardiovascular And Metabolic Diseases: An Updated Review	Salidroside;Metabolic Disease;Diabetes;Cardiovascular Disease;Atherosclerosis	Ischemia-Reperfusion Injury;Type-2 Diabetes-Mellitus;Fatty Liver-Disease;Olive Oil;Lipid-Metabolism;Mediterranean Diet;Rhodiola-Crenulata;Phenolic-Compounds;Endothelial-Cells;Oxidative Stress	Chemistry & Biodiversity	Zhao, Cheng-Cheng;Wu, Xin-Yue;Yi, Huan;Chen, Rong;Fan, Gang	Chengdu Univ Tradit Chinese Med	Peoples R China	Zhao, Cheng-Cheng;Wu, Xin-Yue;Yi, Huan;Chen, Rong;Fan, Gang	Biochemistry & Molecular Biology;Chemistry, Multidisciplinary	Biochemistry & Molecular Biology;Chemistry	5	27	20	27	104	JUL	National Key Research And Development Program Of China [2019Yfc1712302];Xinglin Scholar Research Promotion Project Of Chengdu University Of Tcm [Xsgg2018013, Qnxz2018043]	Chen, R;Fan, G (通讯作者)，Chengdu Univ Tradit Chinese Med, Sch Ethn Med, Chengdu 611137, Peoples R China.			Wos:000658906100001	10.1002/Cbdv.202100033	the increasing incidence of metabolic and cardiovascular diseases has severely affected global human health and life safety. in recent years, some effective drugs with remarkable curative effects and few side effects found in natural compounds have attracted attention. salidroside (sal), a phenylpropane glycoside, is the main active ingredient of the plateau plant rhodiola. so far, many animal ex…	Zhao, Cc	Zhao, Cc;The Therapeutic Effects And Mechanisms Of Salidroside On Cardiovascular And Metabolic Diseases: An Updated Review	232
2022	22	Diet-Gut Microbiota-Epigenetics In Metabolic Diseases: From Mechanisms To Therapeutics	Diet;Epigenetics;Gut Microbiota;Microbiota-Derived Metabolites;Metabolic Diseases	High-Fat-Diet;Randomized Double-Blind;Dna Methylation;Fiber Supplementation;Histone Modifications;Mediterranean Diet;Insulin-Resistance;Body-Composition;Impact;Associations	Biomedicine & Pharmacotherapy	Li, Dan;Li, Yujuan;Yang, Shengjie;Lu, Jing;Jin, Xiao;Wu, Min	Guangan Men Hosp	Peoples R China	Li, Dan;Li, Yujuan;Yang, Shengjie;Lu, Jing;Jin, Xiao;Wu, Min	Medicine, Research & Experimental;Pharmacology & Pharmacy	Research & Experimental Medicine;Pharmacology & Pharmacy	44	83	22	83	229	SEP	National Natural Science Foundation Of China [81202805,82074254];Beijing Natural Science Foundation [7172185];Science And Technology Innovation Project Of China Academy Of Chinese Medical Science [C12021A01413]	Wu, M (通讯作者)，Guangan Men Hosp, China Acad Chinese Med Sci, Beijing 100053, Peoples R China.			Wos:000815789100009	10.1016/J.Biopha.2022.113290	the prevalence of metabolic diseases, including obesity, dyslipidemia, type 2 diabetes mellitus (t2dm), and nonalcoholic fatty liver disease (nafld), is a severe burden in human society owing to the ensuing high morbidity and mortality. various factors linked to metabolic disorders, particularly environmental factors (such as diet and gut microbiota) and epigenetic modifications, contribute to th…	Li, D	Li, D;Diet-Gut Microbiota-Epigenetics In Metabolic Diseases: From Mechanisms To Therapeutics	233
2017	37	Inflammatory Potential Of Diet And Risk Of Cardiovascular Disease Or Mortality: A Meta-Analysis	缺失字段	Mediterranean Diet;Index;Health;Hypertension;Association;Prevention;Quality;Score	Scientific Reports	Zhong, Xiaoming;Guo, Lin;Zhang, Lei;Li, Yanming;He, Ruili;Cheng, Guanchang	Henan Univ	Peoples R China	Zhong, Xiaoming;Guo, Lin;Zhang, Lei;Li, Yanming;He, Ruili;Cheng, Guanchang	Multidisciplinary Sciences	Science & Technology - Other Topics	0	8	37	8	37	JUL 25	缺	Cheng, Gc (通讯作者)，Henan Univ, Huaihe Hosp, Dept Cardiol, Kaifeng 475000, Peoples R China.			Wos:000406277700009	10.1038/S41598-017-06455-X	inconsistent findings have reported on the inflammatory potential of diet and cardiovascular disease (cvd) and mortality risk. the aim of this meta-analysis was to investigate the association between the inflammatory potential of diet as estimated by the dietary inflammatory index (dii) score and cvd or mortality risk in the general population. a comprehensive literature search was conducted in p…	Zhong, Xm	Zhong, Xm;Inflammatory Potential Of Diet And Risk Of Cardiovascular Disease Or Mortality: A Meta-Analysis	234
2022	0	Association Between Dietary Patterns And Physical Fitness Among Chinese Children And Adolescents In Shaanxi Province	Dietary Pattern;Breakfast Frequency;Egg Intake;Dairy Intake;Sugared Beverage Intake;Physical Fitness;Children And Adolescents	Sugar-Sweetened Beverages;Body-Weight;Calcium Supplementation;Mediterranean Diet;Life-Style;Breakfast;Nutrition;Protein;Consumption;Increases	Nutrients	Zhang, Xingyue;Mao, Chuangui;Tan, Yuanyuan;Lu, Zijun;Li, Zheng'Ao;Zhang, Ling;Sun, Yuliang;Zhu, Wenfei	Shaanxi Normal Univ	Peoples R China	Zhang, Xingyue;Mao, Chuangui;Tan, Yuanyuan;Lu, Zijun;Li, Zheng'Ao;Zhang, Ling;Sun, Yuliang;Zhu, Wenfei	Nutrition & Dietetics	Nutrition & Dietetics	6	15	0	15	47	SEP	Moe (Ministry Of Education In China) Project Of Humanities And Social Sciences [16Xjc890001, 20Yjc890053]	Sun, Yl;Zhu, Wf (通讯作者)，Shaanxi Normal Univ, Sch Phys Educ, Xian 710119, Peoples R China.			Wos:000859129300001	10.3390/Nu14183677	background: this study aims to investigate the associations between dietary patterns (breakfast, egg, dairy products, and sugared beverage intake frequencies) and physical fitness among chinese children and adolescents in shaanxi province. methods: data were extracted from the chinese national survey on students' constitution and health (cnssch). the study ultimately included 7305 participants (4…	Zhang, Xy	Zhang, Xy;Association Between Dietary Patterns And Physical Fitness Among Chinese Children And Adolescents In Shaanxi Province	235
2022	5	Kaempferol And Atherosclerosis: From Mechanism To Medicine	Kaempferol;Cardiovascular Diseases;Medicinal Plants;Antioxidant;Anti-Inflammatory Effects	Cardiovascular-Disease Mortality;Aortic Endothelial-Cells;Ldl-Induced Apoptosis;Up-Regulation;Nitric-Oxide;Mediterranean Diet;In-Vitro;Antioxidant Properties;Network Pharmacology;Adenosine-Deaminase	Critical Reviews In Food Science And Nutrition	Chen, Meijie;Xiao, Jianbo;El-Seedi, Hesham R;Wozniak, Krystyna Skalicka;Daglia, Maria;Little, Peter J;Weng, Jianping;Xu, Suowen	Jiangsu Univ;Univ Napoli Federico Ii;Uppsala Univ;Univ Queensland;Univ Vigo;Univ Sci & Technol China;Med Univ Lublin	Poland;Peoples R China;Italy;Spain;Sweden;Australia	Chen, Meijie;Xiao, Jianbo;El-Seedi, Hesham R;Wozniak, Krystyna Skalicka;Daglia, Maria;Little, Peter J;Weng, Jianping;Xu, Suowen	Food Science & Technology;Nutrition & Dietetics	Food Science & Technology;Nutrition & Dietetics	9	10	5	10	191	2022 SEP 3	National Key R&D Program Of China [2021Yfc2500500];National Natural Science Foundation Of China [82070464, 81941022, 81530025, 81903606];Strategic Priority Research Program Of Chinese Academy Of Sciences [Xdb38010100];Program For Innovative Research Team Of The First Affiliated Hospital Of Ustc [Cxgg02];Anhui Provincial Key Research And Development Program [202104J07020051];Anhui Province Science…	Weng, Jp;Xu, Sw (通讯作者)，Univ Sci & Technol China, Affiliated Hosp 1, Clin Res Hosp,Chinese Acad Sci Hefei, Inst Endocrine & Metab Dis,Ustc,Dept Endocrinol,D, Hefei, Anhui, Peoples R China;Xiao, Jb (通讯作者)，Univ Vigo, Dept Analyt Chem & Food Sci, Vigo, Spain.			Wos:000853510900001	10.1080/10408398.2022.2121261	natural products possess pleiotropic cardiovascular protective effects owing to their anti-oxidation, anti-inflammation and anti-thrombotic properties. kaempferol, (3,5,7-trihydroxy-2-(4-hydroxyphenyl)-4h-1-benzopyran-4-one), is a kind of naturally occurring flavonoid existing in many common fruits and vegetables (e.g., onions, broccoli, strawberries and grapes) and particularly in traditional ch…	Chen, Mj	Chen, Mj;Kaempferol And Atherosclerosis: From Mechanism To Medicine	236
2023	2	The Interaction Of Gut Microbiota And Heart Failure With Preserved Ejection Fraction: From Mechanism To Potential Therapies	Gut Microbiota;Heart Failure With Preserved Ejection Fraction;Trimethylamine N-Oxide;Short-Chain Fatty Acids;Bile Acids;Inflammation;Metabolic Syndrome;Therapies	Ursodeoxycholic Acid;Metabolic Syndrome;Bile-Acids;Mediterranean Diet;Cardiovascular-Disease;Diastolic Dysfunction;Myocardial-Infarction;Exercise Capacity;Clinical-Outcomes;Double-Blind	Biomedicines	Yu, Wei;Jiang, Yufeng;Xu, Hui;Zhou, Yafeng	Soochow Univ	Peoples R China	Yu, Wei;Jiang, Yufeng;Xu, Hui;Zhou, Yafeng	Biochemistry & Molecular Biology;Medicine, Research & Experimental;Pharmacology & Pharmacy	Biochemistry & Molecular Biology;Research & Experimental Medicine;Pharmacology & Pharmacy	6	6	2	6	154	FEB	National Natural Science Foundation Of China [81873486];Science And Technology Development Program Of Jiangsu Province-Clinical Frontier Technology [Be2022754];Clinical Medicine Expert Team (Class A) Of Jinji Lake Health Talents Program Of Suzhou Industrial Park [Szyqtd202102];Suzhou Key Discipline For Medicine [Szxk202129, Sky2021002];Suzhou Dedicated Project On Diagnosis And Treatment Technolog…	Zhou, Yf (通讯作者)，Soochow Univ, Med Ctr, Dushu Lake Hosp, Suzhou Dushu Lake Hosp,Dept Cardiol, Suzhou 215000, Peoples R China;Zhou, Yf (通讯作者)，Soochow Univ, Inst Hypertens, Suzhou 215000, Peoples R China.			Wos:000938884400001	10.3390/Biomedicines11020442	heart failure with preserved ejection fraction (hfpef) is a disease for which there is no definite and effective treatment, and the number of patients is more than 50% of heart failure (hf) patients. gut microbiota (gmb) is a general term for a group of microbiota living in humans' intestinal tracts, which has been proved to be related to cardiovascular diseases, including hfpef. in hfpef patient…	Yu, W	Yu, W;The Interaction Of Gut Microbiota And Heart Failure With Preserved Ejection Fraction: From Mechanism To Potential Therapies	237
2023	2	Effects Of Treatment Of Non-Alcoholic Fatty Liver Disease On Heart Failure With Preserved Ejection Fraction	Nonalcoholic Fatty Liver Disease;Heart Failure With Preserved Ejection Fraction;Risk Factor;Systemic Inflammation;Secretory Factors;Epicardial Adipose Tissue;Treatment	Epicardial Adipose-Tissue;Mediterranean Diet;Hepatic Steatosis;Weight-Loss;Bariatric Surgery;Oxidative Stress;Statin Therapy;Myocardial Dysfunction;American Association;Transcription Factor	Frontiers In Cardiovascular Medicine	Yang, Zifeng;Tian, Ruifeng;Zhang, Xiao-Jing;Cai, Jingjing;She, Zhi-Gang;Li, Hongliang	Gannan Med Univ;Cent South Univ;Wuhan Univ;Renmin Hosp Wuhan Univ	Peoples R China	Yang, Zifeng;Tian, Ruifeng;Zhang, Xiao-Jing;Cai, Jingjing;She, Zhi-Gang;Li, Hongliang	Cardiac & Cardiovascular Systems	Cardiovascular System & Cardiology	15	15	2	15	176	JAN 12	National Natural Science Foundation Of China [82270390, 81970364, 82170595, 82170436, 81970070];Hubei Province Innovation Platform Construction Project [20204201117303072238]	She, Zg;Li, Hl (通讯作者)，Renmin Hosp Wuhan Univ, Dept Cardiol, Wuhan, Peoples R China;She, Zg;Li, Hl (通讯作者)，Wuhan Univ, Inst Model Anim, Wuhan, Peoples R China;Li, Hl (通讯作者)，Wuhan Univ, Sch Basic Med Sci, Wuhan, Peoples R China;Li, Hl (通讯作者)，Gannan Med Univ, Gannan Innovat & Translat Med Res Inst, Ganzhou, Peoples R China.			Wos:000917800600001	10.3389/Fcvm.2022.1120085	in the past few decades, non-alcoholic fatty liver disease (nafld) and heart failure with preserved ejection fraction (hfpef) have become the most common chronic liver disease and the main form of heart failure (hf), respectively. nafld is closely associated with hfpef by sharing common risk factors and/or by boosting systemic inflammation, releasing other secretory factors, and having an expansi…	Yang, Zf	Yang, Zf;Effects Of Treatment Of Non-Alcoholic Fatty Liver Disease On Heart Failure With Preserved Ejection Fraction	238
2023	1	The Gut Microbiome Dynamically Associates With Host Glucose Metabolism Throughout Pregnancy: Longitudinal Findings From A Matched Case-Control Study Of Gestational Diabetes Mellitus	Gestational Diabetes Mellitus;Glucose Metabolism;Gut Microbiome;Matched Case-Control Study	Chain Fatty-Acids;Mediterranean Diet;Resistant Starch;Risk;Weight	Advanced Science	Sun, Zhonghan;Pan, Xiong-Fei;Li, Xiao;Jiang, Limiao;Hu, Ping;Wang, Yi;Ye, Yi;Wu, Ping;Zhao, Bin;Xu, Jianguo;Kong, Mengmeng;Pu, Yanni;Zhao, Manying;Hu, Jianying;Wang, Jinfeng;Chen, Guo-Chong;Yuan, Changzheng;Yu, Yongfu;Gao, Xiang;Zhao, Fangqing;Pan, An;Zheng, Yan	Huazhong Univ Sci & Technol;Shuangliu Maternal & Child Hlth Hosp;Sichuan Univ;Fudan Univ;Zhejiang Univ	Peoples R China	Sun, Zhonghan;Pan, Xiong-Fei;Li, Xiao;Jiang, Limiao;Hu, Ping;Wang, Yi;Ye, Yi;Wu, Ping;Zhao, Bin;Xu, Jianguo;Kong, Mengmeng;Pu, Yanni;Zhao, Manying;Hu, Jianying;Wang, Jinfeng;Chen, Guo-Chong;Yuan, Changzheng;Yu, Yongfu;Gao, Xiang;Zhao, Fangqing;Pan, An;Zheng, Yan	Chemistry, Multidisciplinary;Nanoscience & Nanotechnology;Materials Science, Multidisciplinary	Chemistry;Science & Technology - Other Topics;Materials Science	24	31	1	31	62	APR	National Key R&D Program Of China [2021Yfa1301000, 2020Yfc2005000];National Natural Science Foundation Of China [81973032, 81773517, 81930124]	Zheng, Y (通讯作者)，Fudan Univ, Sch Life Sci, State Key Lab Genet Engn, Shanghai, Peoples R China;Pan, A (通讯作者)，Huazhong Univ Sci & Technol, Tongji Med Coll, Sch Publ Hlth, Dept Epidemiol & Biostat, Wuhan, Hubei, Peoples R China;Pan, A (通讯作者)，Huazhong Univ Sci & Technol, Key Lab Environm & Hlth, Minist Educ, Wuhan, Hubei, Peoples R China.			Wos:000919127100001	10.1002/Advs.202205289	though gut microbiome disturbance may be involved in the etiology of gestational diabetes mellitus (gdm), data on the gut microbiome's dynamic change during pregnancy and associations with gestational glucose metabolism are still inadequate. in this prospective study comprising 120 pairs of gdm patients and matched pregnant controls, a decrease in the diversity of gut microbial species and change…	Sun, Zh	Sun, Zh;The Gut Microbiome Dynamically Associates With Host Glucose Metabolism Throughout Pregnancy: Longitudinal Findings From A Matched Case-Control Study Of Gestational Diabetes Mellitus	239
2022	8	Dietary Strategies With Anti-Aging Potential: Dietary Patterns And Supplements	Dietary Patterns;Dietary Supplements;Gut Microbiota;Probiotics;Aging	Stop Hypertension Dash;Caloric Restriction Mimetics;Life-Span Extension;Mediterranean Diet;Blood-Pressure;Older-Adults;Cardiovascular-Disease;Metabolic Syndrome;Model Organisms;Gut Microbiota	Food Research International	Duan, Hui;Pan, Jiani;Guo, Min;Li, Jinwei;Yu, Leilei;Fan, Liuping	Jiangnan Univ;Int Joint Res Lab Probiot Jiangnan Univ	Peoples R China	Duan, Hui;Pan, Jiani;Guo, Min;Li, Jinwei;Yu, Leilei;Fan, Liuping	Food Science & Technology	Food Science & Technology	14	30	8	30	208	AUG	Modern Agriculture In Jiangsu Province, China [Be2019309];National Natural Science Foun-Dation Of China [31871840, 32001665, 32001736];Bingtuan Scienceand Technology Project, China [2019Ab027]	Yu, Ll;Fan, Lp (通讯作者)，Jiangnan Univ, State Key Lab Food Sci & Technol, Wuxi 214122, Jiangsu, Peoples R China.			Wos:000864876000006	10.1016/J.Foodres.2022.111501	dietary intervention is a safe, broad-spectrum, and low-cost preventive strategy for slow aging. the okinawan, mediterranean, and dietary approaches to stop hypertension (dash) diets, as well as caloric restriction (cr) and intermittent fasting (if), are classic and reliable dietary patterns that slow aging by regulating nutrient-sensing pathways, gut microbiota, metabolism, and immunity. moreove…	Duan, H	Duan, H;Dietary Strategies With Anti-Aging Potential: Dietary Patterns And Supplements	240
2021	169	Diet And Depression: Exploring The Biological Mechanisms Of Action	缺失字段	Adult Hippocampal Neurogenesis;Kynurenine Pathway Metabolism;Body-Mass Index;Oxidative Stress;Gut Microbiota;Mitochondrial Dysfunction;Calorie Restriction;Neurotrophic Factor;Tryptophan-Metabolism;Mediterranean Diet	Molecular Psychiatry	Marx, Wolfgang;Lane, Melissa;Hockey, Meghan;Aslam, Hajara;Berk, Michael;Walder, Ken;Borsini, Alessandra;Firth, Joseph;Pariante, Carmine M;Berding, Kirsten;Cryan, John F;Clarke, Gerard;Craig, Jeffrey M;Su, Kuan-Pin;Mischoulon, David;Gomez-Pinilla, Fernando;Foster, Jane A;Cani, Patrice D;Thuret, Sandrine;Staudacher, Heidi M;Sanchez-Villegas, Almudena;Arshad, Husnain;Akbaraly, Tasnime;O'Neil, Adrien…	Univ Melbourne;Univ Las Palmas Gran Canaria;Univ Calif Los Angeles;Kings Coll London;Mcmaster Univ;China Med Univ Hosp;Massachusetts Gen Hosp;Orygen;Univ Coll Cork;Murdoch Childrens Res Inst;Deakin Univ;Catholic Univ Louvain;Univ Paris Saclay;Black Dog Inst;Harvard Med Sch;James Cook Univ;Ucl;China Med Univ;Western Sydney Univ;Univ Manchester;Inst Hlth Carlos Iii	France;Spain;Belgium;England;Ireland;Canada;Usa;Australia;Taiwan	Marx, Wolfgang;Lane, Melissa;Hockey, Meghan;Aslam, Hajara;Berk, Michael;Walder, Ken;Borsini, Alessandra;Firth, Joseph;Pariante, Carmine M;Berding, Kirsten;Cryan, John F;Clarke, Gerard;Craig, Jeffrey M;Su, Kuan-Pin;Mischoulon, David;Gomez-Pinilla, Fernando;Foster, Jane A;Cani, Patrice D;Thuret, Sandrine;Staudacher, Heidi M;Sanchez-Villegas, Almudena;Arshad, Husnain;Akbaraly, Tasnime;O'Neil, Adrien…	Biochemistry & Molecular Biology;Neurosciences;Psychiatry	Biochemistry & Molecular Biology;Neurosciences & Neurology;Psychiatry	32	145	174	145	190	JAN	Alfred Deakin Postdoctoral Research Fellowship;Multiple Sclerosis Research Australia;Cancer Council Queensland;Bond University - Nutrition Society Of Australia;Nutrition Research Australia;Princess Alexandra Research Foundation - Deakin University;Be Fit Foods;Australian Rotary Health;Deakin University Postgraduate Industry Research Scholarship;Nhmrc Senior Principal Research Fellowship [1059660,…	Marx, W (通讯作者)，Deakin Univ, Impact Inst Mental & Phys Hlth & Clin Translat, Food & Mood Ctr, Geelong, Vic, Australia.			Wos:000585025800001	10.1038/S41380-020-00925-X	the field of nutritional psychiatry has generated observational and efficacy data supporting a role for healthy dietary patterns in depression onset and symptom management. to guide future clinical trials and targeted dietary therapies, this review provides an overview of what is currently known regarding underlying mechanisms of action by which diet may influence mental and brain health. the mec…	Marx, W	Marx, W;Diet And Depression: Exploring The Biological Mechanisms Of Action	241
2022	1	The Effect Of Healthy Dietary Patterns On Male Semen Quality: A Systematic Review And Meta-Analysis	Andrology(2022) Cross-Sectional Study;Healthy Dietary Pattern;Meta-Analysis;Semen Quality;Systematic Review	Mediterranean Diet;Oxidative Stress;Risk;Men;Infertility;Parameters;Fertility;Association;Prevalence;Cancer	Asian Journal Of Andrology	Cao, Lei-Lei;Chang, Jun-Jie;Wang, Shao-Jie;Li, Yong-Han;Yuan, Meng-Yuan;Wang, Geng-Fu;Su, Pu-Yu	Anhui Med Univ	Peoples R China	Cao, Lei-Lei;Chang, Jun-Jie;Wang, Shao-Jie;Li, Yong-Han;Yuan, Meng-Yuan;Wang, Geng-Fu;Su, Pu-Yu	Andrology;Urology & Nephrology	Endocrinology & Metabolism;Urology & Nephrology	1	4	1	4	55	SEP-OCT	National Nature Science Foundation Of China [82173539, 81874268]	Su, Py (通讯作者)，Anhui Med Univ, Sch Publ Hlth, Dept Maternal Child & Adolescent Hlth, Hefei 230032, Peoples R China;Su, Py (通讯作者)，Anhui Med Univ, Minist Edu, Key Lab Populat Hlth Life Cycle, Hefei 230032, Peoples R China.			Wos:000881576200018	10.4103/Aja202252	the incidence of infertility has recently risen. semen quality is an important male fertility indicator, and dietary factors can affect semen quality. we conducted this systematic review and meta-analysis to determine the effects of healthy dietary patterns on semen quality. a literature search was conducted in 3 databases (embase, web of science and pubmed) on august 21, 2021. the included cross…	Cao, Ll	Cao, Ll;The Effect Of Healthy Dietary Patterns On Male Semen Quality: A Systematic Review And Meta-Analysis	242
2023	0	Effect Of Dietary Approaches On Glycemic Control In Patients With Type 2 Diabetes: A Systematic Review With Network Meta-Analysis Of Randomized Trials	Type 2 Diabetes;Dietary Patterns;Network Meta-Analysis	Low-Fat Diet;Low-Carbohydrate Diet;Cardiovascular-Disease Risk;Restricted Low-Carbohydrate;Very-Low-Carbohydrate;Weight-Loss Diets;Mediterranean Diet;Index Diet;Follow-Up;Insulin-Resistance	Nutrients	Jing, Tiantian;Zhang, Shunxing;Bai, Mayangzong;Chen, Zhongwan;Gao, Sihan;Li, Sisi;Zhang, Jing	Shanghai Jiao Tong Univ;Univ Washington Seattle Campus;Nyu	Peoples R China;Usa	Jing, Tiantian;Zhang, Shunxing;Bai, Mayangzong;Chen, Zhongwan;Gao, Sihan;Li, Sisi;Zhang, Jing	Nutrition & Dietetics	Nutrition & Dietetics	2	2	0	2	163	JUL	Shunming Zhang, Shanghai American School, Shanghai China [201107];Shanghai World Foreign Language Academy, Shanghai, China [200233]	Li, Ss;Zhang, J (通讯作者)，Shanghai Jiao Tong Univ, Sch Publ Hlth, Sch Med, Shanghai 200025, Peoples R China.			Wos:001038844600001	10.3390/Nu15143156	background: dietary patterns play a critical role in diabetes management, while the best dietary pattern for type 2 diabetes (t2dm) patients is still unclear. the aim of this network meta-analysis was to compare the impacts of various dietary approaches on the glycemic control of t2dm patients. methods: relevant studies were retrieved from pubmed, embase, web of knowledge, cochrane central regist…	Jing, Tt	Jing, Tt;Effect Of Dietary Approaches On Glycemic Control In Patients With Type 2 Diabetes: A Systematic Review With Network Meta-Analysis Of Randomized Trials	243
2020	8	Associations Of Lifestyle Activities And A Heathy Diet With Frailty In Old Age: A Community-Based Study In Singapore	Frailty;Lifestyle Activity;Healthy Diet;Risk Factors;Gender Differences	Long Working Hours;Mental-State-Examination;Social-Participation;Cognitive Impairment;Incident Disability;Mediterranean Diet;Elderly Japanese;Leisure Activity;Risk;Prevalence	Aging-Us	Wang, Xiu;Lu, Yanxia;Li, Chunbo;Larbi, Anis;Feng, Liang;Shen, Qingfeng;Chong, Mei Sian;Lim, Wee Shiong;Feng, Lei	Tan Tock Seng Hosp;Natl Univ Hlth Syst;Beijing Chuiyangliu Hosp;Geriatr Educ & Res Inst;Shanghai Jiao Tong Univ;Xuzhou Oriental Peoples Hosp;Duke Nus Med Sch;Natl Univ Singapore;Astar;Zhejiang Univ	Singapore;Peoples R China	Wang, Xiu;Lu, Yanxia;Li, Chunbo;Larbi, Anis;Feng, Liang;Shen, Qingfeng;Chong, Mei Sian;Lim, Wee Shiong;Feng, Lei	Cell Biology;Geriatrics & Gerontology	Cell Biology;Geriatrics & Gerontology	3	28	8	28	66	JAN 15	National University Of Singapore Virtual Institute For The Study Of Ageing [Vg-8];Alice Lim Memorial Fund, Singapore [Almfa/2010];National Medical Research Council Of Singapore [Nmrc/Ta/0053/2016]	Feng, L (通讯作者)，Natl Univ Singapore, Dept Psychol Med, Singapore, Singapore;Feng, L (通讯作者)，Natl Univ Hlth Syst, Ctr Hlth Ageing, Singapore, Singapore.			Wos:000507233100018	10.18632/Aging.102615	frailty is an age-related state characterized by a reduced physiological reserve, and is associated with adverse health outcomes in the elderly. we analyzed the data from 895 adults aged 60 years and above, and investigated the relationships between midlife and late-life social activities, intellectual activities, working hours, and dietary habits and frailty status. participation in social or in…	Wang, X	Wang, X;Associations Of Lifestyle Activities And A Heathy Diet With Frailty In Old Age: A Community-Based Study In Singapore	244
2020	4	Oleuropein Improved Post Cerebral Stroke Cognitive Function By Promoting Histone Acetylation And Phosphorylation Of Camp Response Element-Binding Protein In Mcao Rats	Olp;Post-Stroke;Cholinergic Activity;Histone Acetylation;Rats	Mediterranean Diet;Synaptic Plasticity;Neurotrophic Factor;Expression;Adherence;Enhance	Dose-Response	Gao, Yang;Li, Xiaojin;Xu, Rongjian;Guo, Yan;Yin, Haiyan;Tan, Ruifeng;Qi, Ze;Liu, Guangzhe;Liang, Jiahui;Ya, Bailiu	Jining Med Univ	Peoples R China	Gao, Yang;Li, Xiaojin;Xu, Rongjian;Guo, Yan;Yin, Haiyan;Tan, Ruifeng;Qi, Ze;Liu, Guangzhe;Liang, Jiahui;Ya, Bailiu	Pharmacology & Pharmacy;Radiology, Nuclear Medicine & Medical Imaging;Toxicology	Pharmacology & Pharmacy;Radiology, Nuclear Medicine & Medical Imaging;Toxicology	0	5	4	5	36	JUL	National Natural Science Foundation Of China [81703490];Undergraduate Innovation And Entrepreneurship Training Program Of Shandong [S201910443008];Undergraduate Innovation And Entrepreneurship Training Program Of Jining Medical University [Cx2019026];Nsfc Cultivation Project Of Jining Medical University	Ya, Bl (通讯作者)，Jining Med Univ, Dept Physiol, Basic Med Sch, Jining 272067, Shandong, Peoples R China.			Wos:000565186500001	10.1177/1559325820950102	background: post-stroke cognitive impairment (psci) is commonest clinical disorder in which peripheral cholinergic activity is important. oleuropein (olp) is polyphenol is present in olive oil. here we evaluated the effect of olp in cognitive dysfunction rats in post cerebral stroke model. methods: the post cerebral stroke cognitive dysfunction psd rat model was created by occlusion of transient …	Gao, Y	Gao, Y;Oleuropein Improved Post Cerebral Stroke Cognitive Function By Promoting Histone Acetylation And Phosphorylation Of Camp Response Element-Binding Protein In Mcao Rats	245
2014	12	Physicochemical Properties, Antioxidant Activities And Protective Effect Against Acute Ethanol-Induced Hepatic Injury In Mice Of Foxtail Millet (Setaria Italica) Bran Oil	缺失字段	Camellia-Oleifera Abel.;Tea Seed Oil;Edible Oils;Infrared-Spectroscopy;Carbon-Tetrachloride;Mediterranean Diet;Hepatotoxicity;Acids;Rats	Food & Function	Pang, Min;He, Shujian;Wang, Lu;Cao, Xinmin;Cao, Lili;Jiang, Shaotong	Shaanxi Normal Univ;Hefei Univ Technol;Key Lab Agr Prod Proc	Peoples R China	Pang, Min;He, Shujian;Wang, Lu;Cao, Xinmin;Cao, Lili;Jiang, Shaotong	Biochemistry & Molecular Biology;Food Science & Technology	Biochemistry & Molecular Biology;Food Science & Technology	1	42	13	42	41	AUG	National Natural Science Foundation Of China [31101300];[31371729]	Pang, M (通讯作者)，Hefei Univ Technol, Sch Biotechnol & Food Engn, 193 Tunxi Rd, Hefei 230009, Peoples R China.			Wos:000340698400011	10.1039/C4Fo00106K	this study was designed to investigate physicochemical characterization of the oil extracted from foxtail millet bran (fmbo), and the antioxidant and hepatoprotective effects against acute ethanol-induced hepatic injury in mice. gc-ms analysis revealed that unsaturated fatty acids (ufas) account for 83.76% of the total fatty acids; in particular, the linoleic acid (c18:2) is the predominant polyu…	Pang, M	Pang, M;Physicochemical Properties, Antioxidant Activities And Protective Effect Against Acute Ethanol-Induced Hepatic Injury In Mice Of Foxtail Millet (Setaria Italica) Bran Oil	246
2021	19	Healthy Diet For Healthy Aging	Diet;Healthy Aging;Healthspan;Intrinsic Capacity;Nutrition	Dwelling Older-People;Mediterranean Diet;Cognitive Decline;Stop Hypertension;Prospective Associations;Depressive Symptoms;Inflammatory Index;Incident Dementia;Physical Frailty;Nordic Diet	Nutrients	Yeung, Suey S Y;Kwan, Michelle;Woo, Jean	Chinese Univ Hong Kong	Peoples R China	Yeung, Suey S Y;Kwan, Michelle;Woo, Jean	Nutrition & Dietetics	Nutrition & Dietetics	18	83	19	83	132	DEC	缺	Woo, J (通讯作者)，Chinese Univ Hong Kong, Dept Med & Therapeut, Fac Med, Hong Kong, Peoples R China;Woo, J (通讯作者)，Chinese Univ Hong Kong, Ctr Nutr Studies, Fac Med, Hong Kong, Peoples R China.			Wos:000736689600001	10.3390/Nu13124310	extending healthspan is a major public health challenge. diet is one of the modifiable factors for preventing age-related diseases and preserving overall good health status during aging. optimizing individuals' intrinsic capacity, including domains in cognition, psychological, sensory function, vitality, and locomotion, has been proposed as a model of healthy aging by the world health organizatio…	Yeung, Ssy	Yeung, Ssy;Healthy Diet For Healthy Aging	247
2017	32	Legume Consumption And All-Cause And Cardiovascular Disease Mortality	缺失字段	Food-Frequency Questionnaire;Mediterranean Diet;Metaanalysis;Risk;Protein;Cohort;Validity;Bias;Soy	Biomed Research International	Li, Hua;Li, Jinmeng;Shen, Yegen;Wang, Jie;Zhou, Depu	Wenzhou Med Univ	Peoples R China	Li, Hua;Li, Jinmeng;Shen, Yegen;Wang, Jie;Zhou, Depu	Biotechnology & Applied Microbiology;Medicine, Research & Experimental	Biotechnology & Applied Microbiology;Research & Experimental Medicine	1	4	38	4	31	缺失字段	Second Affiliated Hospital And Yuying Children'S Hospital Of Wenzhou Medical University	Zhou, Dp (通讯作者)，Wenzhou Med Univ, Dept Cardiol, Affiliated Hosp 2, Xueyuanxi Rd 109, Wenzhou 325000, Zhejiang, Peoples R China;Zhou, Dp (通讯作者)，Wenzhou Med Univ, Yuying Childrens Hosp, Xueyuanxi Rd 109, Wenzhou 325000, Zhejiang, Peoples R China.			Wos:000414294700001	10.1155/2017/8450618	background. legume consumption is suggested to have protective effects against cardiovascular disease (cvd) mortality in the general population, but the results have been equivocal. we conducted a meta-analysis of prospective cohort studies to assess the association between legume consumption and risk of cvd mortality and all-cause mortality. methods and results. medline (via ovid) and embase (vi…	Li, H	Li, H;Legume Consumption And All-Cause And Cardiovascular Disease Mortality	248
2017	24	Dietary Epigallocatechin 3-Gallate Supplement Improves Maternal And Neonatal Treatment Outcome Of Gestational Diabetes Mellitus: A Double-Blind Randomised Controlled Trial	Epigallocatechin 3-Gallate;Gestational Diabetes Mellitus;Glucose;Hypoglycaemia;Insulin;Macrosomia	Green Tea Polyphenols;Mediterranean Diet;Insulin-Resistance;Clinical-Trial;Pregnancy;Risk	Journal Of Human Nutrition And Dietetics	Zhang, H;Su, S;Yu, X;Li, Y	Cent Hosp Zibo	Peoples R China	Zhang, H;Su, S;Yu, X;Li, Y	Nutrition & Dietetics	Nutrition & Dietetics	1	24	25	24	19	DEC	缺	Zhang, H (通讯作者)，Cent Hosp Zibo, Dept Gynecol, 54 Gongqingtuan West Rd, Zibo 255000, Shandong, Peoples R China.			Wos:000415888000010	10.1111/Jhn.12470	backgroundgestational diabetes mellitus (gdm) is an increasing prevalent health risk in pregnant women. epigallocatechin 3-gallate (egcg) is known to benefit the insulin secretory machinery. we aimed to investigate the effect of daily dietary egcg supplementation on both the maternal and neonatal treatment outcomes in gdm-affected pregnancies. methodsin total, 472 pregnant women during their thir…	Zhang, H	Zhang, H;Dietary Epigallocatechin 3-Gallate Supplement Improves Maternal And Neonatal Treatment Outcome Of Gestational Diabetes Mellitus: A Double-Blind Randomised Controlled Trial	249
2023	7	Association Between 19 Dietary Fatty Acids Intake And Rheumatoid Arthritis: Results Of A Nationwide Survey	Fatty Acids;Rheumatoid Arthritis;Nhanes	Antiinflammatory Actions;Docosahexaenoic Acid;Mediterranean Diet;Bioactive Lipids;Older-Adults;Disease;Omega-3-Fatty-Acids;Inflammation;Management;Mediators	Prostaglandins Leukotrienes And Essential Fatty Acids	Xie, Ruijie;Zhang, Ya	Univ South China	Peoples R China	Xie, Ruijie;Zhang, Ya	Biochemistry & Molecular Biology;Cell Biology;Endocrinology & Metabolism	Biochemistry & Molecular Biology;Cell Biology;Endocrinology & Metabolism	4	4	7	4	55	JAN	缺	Zhang, Y (通讯作者)，Univ South China, Affiliated Nanhua Hospital, 336 Dongfeng South Rd, Hengyang 421002, Hunan, Peoples R China.			Wos:000974492100001	10.1016/J.Plefa.2022.102530	background: the relationship between dietary fatty acid intakes and rheumatoid arthritis (ra) is unclear and the available studies have focused on only a few fatty acids. this study investigated the association between the intake of 19 dietary fatty acids and ra in u.s. adults.methods: this cross-sectional study using nationally representative data from the 2010-2020 national health and nutrition…	Xie, Rj	Xie, Rj;Association Between 19 Dietary Fatty Acids Intake And Rheumatoid Arthritis: Results Of A Nationwide Survey	250
2022	0	Association Between Dietary Inflammation And Erectile Dysfunction Among Us Adults: A Cross-Sectional Analysis Of The National Health And Nutrition Examination Survey 2001-2004	Erectile Dysfunction;Inflammation;Dietary Score;Dietary Recall;Nhanes;Cross-Sectional Study	C-Reactive Protein;Mediterranean Diet;Risk-Factors;Sexual Function;Index;Prevalence;Men;Disease	Frontiers In Nutrition	Ruan, Zhijie;Xie, Xiaoping;Yu, Haoyang;Liu, Ruimin;Jing, Wenjuan;Lu, Tao	Shantou Univ	Peoples R China	Ruan, Zhijie;Xie, Xiaoping;Yu, Haoyang;Liu, Ruimin;Jing, Wenjuan;Lu, Tao	Nutrition & Dietetics	Nutrition & Dietetics	1	5	0	5	61	NOV 11	缺	Lu, T (通讯作者)，Shantou Univ, Dept Dermatol, Affiliated Hosp 1, Med Coll, Shantou, Peoples R China.			Wos:000890019000001	10.3389/Fnut.2022.930272	backgroundalthough chronic low-grade inflammation has been linked to the development of erectile dysfunction (ed), the association between pro-inflammatory diets and ed is unclear. the dietary inflammation index (dii) is a novel method to quantify the inflammatory potential of a diet. objectiveour objective was to investigate the association between the dii and ed among us males. designthis cross…	Ruan, Zj	Ruan, Zj;Association Between Dietary Inflammation And Erectile Dysfunction Among Us Adults: A Cross-Sectional Analysis Of The National Health And Nutrition Examination Survey 2001-2004	251
2016	24	Increased Intake Of Vegetables, But Not Fruits, May Be Associated With Reduced Risk Of Hip Fracture: A Meta-Analysis	缺失字段	Bone-Mineral Density;Dose-Response Metaanalysis;Postmenopausal Women;Osteoporotic Fractures;Mediterranean Diet;Prospective Cohort;Singapore Chinese;Elderly Chinese;European Cohort;Life-Style	Scientific Reports	Luo, Si Yang;Li, Yan;Luo, Hong;Yin, Xin Hai;Lin, Du Ren;Zhao, Ke;Huang, Guang Lei;Song, Ju Kun	Gui Zhou Prov Peoples Hosp	Peoples R China	Luo, Si Yang;Li, Yan;Luo, Hong;Yin, Xin Hai;Lin, Du Ren;Zhao, Ke;Huang, Guang Lei;Song, Ju Kun	Multidisciplinary Sciences	Science & Technology - Other Topics	0	9	24	9	47	JAN 25	缺	Huang, Gl;Song, Jk (通讯作者)，Gui Zhou Prov Peoples Hosp, Dept Oral & Maxillary Surg, Guiyang, Peoples R China.			Wos:000368787900001	10.1038/Srep19783	association between dietary intake of vegetables and fruits and risk of hip fracture has been reported for many years. however, the findings remain inconclusive. we conducted a meta-analysis to evaluate the relationship between intake of vegetables and fruits, and risk of hip fracture. literature search for relevant studies was performed on pubmed and embase databases. five observational studies …	Luo, Sy	Luo, Sy;Increased Intake Of Vegetables, But Not Fruits, May Be Associated With Reduced Risk Of Hip Fracture: A Meta-Analysis	252
2022	3	Micronutrient Deficiencies And Cardiac Health	Dietary Habits;Cardiac Disease Prevention;Ihd;Stroke;Spain;Dietary And Nutritional Patterns;Cardiovascular Disease	Mediterranean Diet;Cardiovascular Mortality;Global Burden;Life-Style;Disease;Risk;Inflammation;Consumption;Biomarkers;Vegetables	Frontiers In Nutrition	Rehman, Shazia;Jianglin, Zhang	Natl Clin Res Ctr Skin Dis;Pak Austria Fachhsch;Southern Univ Sci & Technol	Pakistan;Peoples R China	Rehman, Shazia;Jianglin, Zhang	Nutrition & Dietetics	Nutrition & Dietetics	1	1	3	1	71	OCT 14	Union Program Of Science And Health Of Hunan Province, China;[2019Jj80011]	Jianglin, Z (通讯作者)，Southern Univ Sci & Technol, Jinan Univ, Shenzhen Peoples Hosp, Affiliated Hosp 1,Dept Dermatol,Clin Med Coll 2, Shenzhen, Peoples R China;Jianglin, Z (通讯作者)，Natl Clin Res Ctr Skin Dis, Candidate Branch, Shenzhen, Peoples R China.			Wos:000876752200001	10.3389/Fnut.2022.1010737	inadequate diet and nutritional quality are potentially correlated with an escalated risk of cardiac-related morbidity and mortality. a plethora of knowledge is available regarding the influence of heart-healthy dietary patterns in response to disability-adjusted life years (dalys), yet little is known regarding the best approaches to adopt. in response, the present investigation aims to bridge t…	Rehman, S	Rehman, S;Micronutrient Deficiencies And Cardiac Health	253
2015	3	Nut Consumption And Cardiovascular Risk In Older Chinese: The Guangzhou Biobank Cohort Study	缺失字段	Coronary-Heart-Disease;Mediterranean Diet;Prevention;Health;Mortality;Women	Plos One	Sun, Yangbo;Jiang, Chao Qiang;Cheng, Kar Keung;Zhang, Wei Sen;Leung, Gabriel M;Lam, Tai Hing;Schooling, C Mary	Univ Hong Kong;Univ Birmingham;Guangzhou 12 Hosp;Cuny	England;Peoples R China;Usa	Sun, Yangbo;Jiang, Chao Qiang;Cheng, Kar Keung;Zhang, Wei Sen;Leung, Gabriel M;Lam, Tai Hing;Schooling, C Mary	Multidisciplinary Sciences	Science & Technology - Other Topics	1	11	3	11	38	SEP 2	University Of Hong Kong Foundation For Development And Research, Hong Kong;University Of Hong Kong University Research Committee Strategic Research Theme Public Health, Hong Kong;Guangzhou Public Health Bureau, And Guangzhou Science And Technology Committee, Guangzhou, China;University Of Birmingham, Birmingham, United Kingdom;Bureau Of Guangzhou Science And Technology [2012J5100041, 2013J4100031]	Lam, Th (通讯作者)，Univ Hong Kong, Li Ka Shing Fac Med, Sch Publ Hlth, Hong Kong, Hong Kong, Peoples R China.			Wos:000360613800104	10.1371/Journal.Pone.0137178	objectives in western contexts nut consumption is associated with better health. we examined the associations of nut consumption with cardiovascular disease risk in the non-western setting of southern china. methods in the guangzhou biobank cohort study we used multivariable linear regression to examine the associations of baseline nut (mainly peanuts) consumption (none (n = 6688), <3 portions/we…	Sun, Yb	Sun, Yb;Nut Consumption And Cardiovascular Risk In Older Chinese: The Guangzhou Biobank Cohort Study	254
2020	19	Are The Chinese Moving Toward A Healthy Diet? Evidence From Macro Data From 1961 To 2017	Healthy Diet;Food Consumption;Diet Balance Index;Dietary Guidelines	Nutrition Transition;Mediterranean Diet;Food-Consumption;Quality Index;Eating Index;Impact;Income;Metaanalysis;Dynamics;Diseases	International Journal Of Environmental Research And Public Health	Han, Aixi;Sun, Tianhao;Ming, Jing;Chai, Li;Liao, Xiawei	Chengdu Univ Informat Technol;China Agr Univ;Peking Univ	Peoples R China	Han, Aixi;Sun, Tianhao;Ming, Jing;Chai, Li;Liao, Xiawei	Environmental Sciences;Public, Environmental & Occupational Health	Environmental Sciences & Ecology;Public, Environmental & Occupational Health	12	69	19	69	44	AUG	Beijing Natural Science Foundation [9204027]	Chai, L (通讯作者)，China Agr Univ, Int Coll Beijing, Beijing 100083, Peoples R China;Chai, L (通讯作者)，China Agr Univ, Chinese Israeli Int Ctr Res & Training Agr, Beijing 100083, Peoples R China.			Wos:000567276200001	10.3390/Ijerph17155294	the change in diet structure is one of the critical features of social transformation, and diet structure is directly related to human health. in china, with rapid economic development, changes in the diet structure of the population have begun and are proceeding at a fairly rapid rate. in order to reveal how the chinese diet is approaching or deviating from the nutritional goal, a novel index, n…	Han, Ax	Han, Ax;Are The Chinese Moving Toward A Healthy Diet? Evidence From Macro Data From 1961 To 2017	255
[truncated: 268 more rows]

## Sheet: CNKI
时间	作者	关键词	期刊	机构	标题	摘要
2023	韩世范;蒋尔丹;石莹;程俊香;陕弋华;冯耀清;朱瑞芳	冠心病;家庭护士食疗理论;地中海饮食;膳食模式;专家会议法;护理	护理研究	山西医科大学护理学院;山西医科大学第一医院;山西医科大学食疗科技研究中心;山西省大健康产教融合实训基地与平台载体;	冠心病病人家庭护士食疗方案的构建	目的:基于家庭护士食疗理论，改良地中海饮食策略，构建我国北方地区、普适性的冠心病家庭护士食疗方案。方法:采用文献研究法系统查阅、整理和分析相关文献，掌握冠心病病人饮食营养治疗与护理的研究进展，拟订方案框架与内容。经过3轮专家会议，修改与完善方案。结果:专家积极系数为1.00，权威系数为0.83，专家积极性和权威性较高，研究结果可靠。最终形成4个条目、26项内容的食疗方案。结论:构建的适用于冠心病的家庭护士食疗方案，创新了饮食护理的形式与内容，对食疗理论指导下的护理实践具有重要的现实意义，为进一步提出适用于我国北方地区的健康膳食模式提供了理论参考。
[truncated: 59 more rows]
